# Supplementary material for: Clinical impact of prophylactic antibiotics in kidney transplantation: A retrospective observational cohort study with historical comparison
Source: PLoS One. 2025 Nov 21;20(11):e0337578. doi: 10.1371/journal.pone.0337578 (PMC12637934; doi:10.1371/journal.pone.0337578)
Supplement: S2 File — (XLSX) [file pone.0337578.s002.xlsx]

## Sheet: Sheet1
No.	Operation_date	Group	Age	AGE/10	BMI	Sex	Donor type	ESRD cause	HD type	CNI	Induction	Induction 0제외	ABOi	CDC	Flow_filter	DM	HTN	Dominant DSA MFI>5000	HLAmismatch(A,B,DR)	PRA 1	PRA 2	UTI	UTI-1	UTI-1'	UTI-2	UTI-3	SSI	BLOODCULTURE+	Septric shock	C.difficile infection	MDR infection	1YR BPAR	1YR BPAR MONTH	1YR PS	1YR PS MONTH	1YR DCGS	1YR DCGS MONTH	BPAR1YGS	BPAR1YMONTHGS	BPAR3M	BPAR1M	BPAR 6M	Bacteriuria	Desensitization	HD duration
3955	2015-01-04	0	57	5	25.36	0	0	1	1	0	1	1	0	0		1	1	0	1	25	15	0	0	0	0	0	0	0	0	0	0	0	12	0	12	0	12	0	12	0	0	0	0	0	55
3956	2015-01-05	0	54	5	26.24	1	1	3	1	0	1	1	0	0	0	0	1	0	5	0	0	0	0	0	0	0	0	0	0	0	0	0	12	0	12	0	12	0	12	0	0	0	0	0	7
3957	2015-01-05	0	59	5	25.29	0	1	0	3	0	1	1	0	0	0	0	1	0	1	0	0	0	0	0	0	0	0	0	0	0	0	0	12	0	12	0	12	0	12	0	0	0	0	0	96
3958	2015-01-07	0	28	2	21.08	0	1	6	1	0	1	1	1	0	0	0	0	1	3	10	0	0	0	0	0	0	0	0	0	0	0	0	12	0	12	0	12	0	12	0	0	0	0	1	6
3959	2015-01-07	0	60	6	18.07	0	1	3	1	1	1	1	0	0	0	0	1	0	1	0	0	0	0	0	0	0	0	0	0	0	0	0	12	0	12	0	12	0	12	0	0	0	0	0	2
3960	2015-01-08	0	51	5	22.51	1	1	6	0	0	1	1	0	0	0	0	1	0	2	0	0	0	0	0	1	0	0	0	0	0	0	0	12	0	12	0	12	0	12	0	0	0	0	0	0
3961	2015-01-08	0	56	5	22.73	1	1	6	0	0	1	1	0	0	0	0	1	0	2	0	72	0	0	0	0	0	0	0	0	0	0	0	12	0	12	0	12	0	12	0	0	0	0	0	0
3962	2015-01-11	0	30	3	17.04	0	0	4	1	0	1	1	0	0		0	1	0	4	4	0	0	0	0	0	0	0	0	0	0	0	1	2	0	12	0	12	1	2	1	0	1	0	0	128
3963	2015-01-12	0	54	5	23.73	1	1	0	1	1	1	1	0	0	1	0	1	1	5	66	87	0	0	0	0	0	0	0	0	0	0	0	12	0	12	0	12	0	12	0	0	0	0	0	2
3964	2015-01-12	0	53	5	18.82	1	1	6	1	1	1	1	0	0	0	0	1	0	2	55	0	0	0	0	0	0	0	0	0	0	0	0	12	0	12	0	12	0	12	0	0	0	0	0	22
3965	2015-01-13	0	60	6	27.99	0	0	6	1	0	2	2	0	0	0	0	1	1	5	72	98	0	0	0	0	0	0	0	0	0	0	0	12	0	12	0	12	0	12	0	0	0	0	0	12
3967	2015-01-14	0	27	2	17.33	0	1	2	1	0	1	1	1	0	0	0	0	0	2	0	4	0	0	0	0	0	0	0	0	0	0	0	12	0	12	0	12	0	12	0	0	0	0	1	2
3968	2015-01-15	0	35	3	23.12	0	1	3	1	0	1	1	0	0	0	0	0	1	4	64	0	0	0	0	0	0	0	0	0	0	0	0	12	0	12	0	12	0	12	0	0	0	0	0	27
3969	2015-01-15	0	40	4	19.6	1	1	6	2	0	1	1	0	0	0	0	1	0	3	0	0	0	0	0	0	0	0	0	0	0	0	0	12	0	12	0	12	0	12	0	0	0	0	0	15
3970	2015-01-17	0	52	5	19.43	0	0	0	1	0	2	2	0	0	0	0	1	1	2	76	79	0	0	0	0	0	0	0	0	0	0	0	12	0	12	0	12	0	12	0	0	0	0	0	87
3971	2015-01-19	0	66	6	28.73	1	1	1	1	1	1	1	0	0	0	1	1	0	5	0	0	0	0	0	0	0	0	0	0	0	0	1	1	0	12	0	12	1	1	1	1	1	0	0	3
3974	2015-01-20	0	43	4	19.19	1	0	3	1	0	2	2	0	0	0	0	1	0	0	99	100	0	0	0	1	0	1	0	0	0	0	0	12	0	12	0	12	0	12	0	0	0	0	1	124
3975	2015-01-21	0	53	5	19.52	0	1	6	0	1	1	1	0	0	0	0	1	0	2	0	0	0	0	0	0	0	0	0	0	0	0	0	12	0	12	0	12	0	12	0	0	0	0	0	0
3976	2015-01-21	0	43	4	16.87	0	1	7	1	1	1	1	0	0	0	0	0	0	2	0	0	0	0	0	0	0	0	0	0	0	0	0	12	0	12	0	12	0	12	0	0	0	0	0	133
3977	2015-01-21	0	49	4	25.31	1	0	6	2	1	1	1	0	0		0	1	0	0	0	14	0	0	0	0	0	0	0	0	0	0	0	12	0	12	0	12	0	12	0	0	0	0	0	69
3979	2015-01-22	0	46	4	26.2	1	1	1	1	0	1	1	1	0	0	1	1	0	4	0	0	0	0	0	1	0	0	0	0	0	0	0	12	0	12	0	12	0	12	0	0	0	0	1	6
3980	2015-01-22	0	42	4	28.86	1	1	0	1	0	1	1	0	0	0	0	1	0	0	0	0	0	0	0	0	0	0	0	0	0	0	0	12	0	12	0	12	0	12	0	0	0	0	0	48
3981	2015-01-22	0	71	7	18.06	0	1	1	1	1	1	1	0	0	0	1	1	0	1	20	0	0	0	0	0	0	0	0	0	1	0	0	12	0	12	0	1	0	12	0	0	0	0	0	24
3982	2015-01-24	0	53	5	21.36	1	0	0	1	0	1	1	0	0		0	1	0	4	0	5	0	0	0	1	0	0	0	0	0	0	0	12	0	12	0	12	0	12	0	0	0	0	0	116
3983	2015-01-26	0	23	2	18.82	1	1	3	1	0	0		0	0	0	0	1	0	2	0	0	0	0	0	0	0	0	0	0	0	0	0	12	0	12	0	12	0	12	0	0	0	0	0	39
3984	2015-01-26	0	50	5	20.79	1	1	6	1	0	1	1	0	0	0	0	0	0	5	1	0	0	1	0	1	1	0	0	0	0	0	0	12	0	12	0	12	0	12	0	0	0	1	0	288
3985	2015-01-28	0	51	5	27.12	1	1	3	1	0	1	1	0	0	0	0	1	0	4	0	0	0	0	0	0	0	0	0	0	0	0	0	12	0	12	0	12	0	12	0	0	0	0	0	7
3986	2015-01-28	0	53	5	20.97	1	1	1	1	0	1	1	1	0	0	1	1	0	2	0	25	0	0	0	0	0	0	0	0	0	0	0	12	0	12	0	12	0	12	0	0	0	0	1	20
3987	2015-01-29	0	54	5	19.64	1	1	0	0	0	1	1	1	0	0	0	1	0	6	0	0	0	0	0	0	0	0	0	0	0	0	0	12	0	12	0	12	0	12	0	0	0	0	1	0
3988	2015-01-29	0	50	5	25.95	1	1	1	0	1	1	1	0	0	0	1	1	0	3	14	0	0	0	0	0	0	0	0	0	0	0	0	12	0	12	0	12	0	12	0	0	0	0	0	0
3989	2015-02-02	0	42	4	27.21	1	1	6	2	1	0		0	0	0	0	1	0	0	2	0	0	0	0	0	0	0	0	0	0	0	0	12	0	12	0	7	0	12	0	0	0	0	0	49
3990	2015-02-02	0	53	5	30.99	1	1	6	1	0	1	1	0	0	0	0	1	1	3	36	0	0	0	0	0	0	0	0	0	0	0	0	12	0	12	0	12	0	12	0	0	0	0	0	14
3991	2015-02-04	0	31	3	22.27	1	1	1	1	0	1	1	1	0	0	1	1	0	3	0	0	0	0	0	0	0	0	0	0	0	0	0	12	0	12	0	12	0	12	0	0	0	0	1	2
3993	2015-02-05	0	45	4	22.15	0	1	7	1	0	1	1	0	1	1	0	0	1	3	80	84	0	0	0	0	1	0	0	0	0	0	0	12	0	12	0	12	0	12	0	0	0	1	1	72
3994	2015-02-05	0	50	5	22.91	0	1	3	0	0	1	1	0	0	0	0	0	0	6	0	0	0	0	0	0	0	0	0	0	0	0	0	12	0	12	0	12	0	12	0	0	0	0	0	0
3995	2015-02-08	0	49	4	23.14	1	0	6	1	0	1	1	0	0		0	1	0	0	1	0	0	0	0	0	0	0	0	0	0	0	0	12	0	12	0	12	0	12	0	0	0	0	0	20
3996	2015-02-11	0	52	5	26.52	1	1	6	1	0	1	1	0	0	0	0	1	0	3	0	0	0	0	0	0	0	0	0	0	0	0	0	12	0	12	0	12	0	12	0	0	0	0	0	1
3997	2015-02-11	0	44	4	20.13	1	0	6	2	0	1	1	0	0		0	1	0	3	0	0	0	0	0	0	0	0	0	0	0	0	0	12	0	12	0	12	0	12	0	0	0	0	0	121
3998	2015-02-12	0	42	4	26.7	1	1	4	1	1	1	1	0	0	0	0	1	0	2	0	0	0	0	0	0	0	0	0	0	0	0	0	12	0	12	0	2	0	12	0	0	0	0	0	12
3999	2015-02-12	0	48	4	24.16	1	0	2	1	0	1	1	0	0		0	0	0	4	0	0	0	0	0	0	0	0	0	0	0	0	0	12	0	12	0	12	0	12	0	0	0	0	0	168
4000	2015-02-22	0	47	4	26.93	1	0	0	1	0	2	2	0	0		0	1	0	2	92	20	0	0	0	0	0	0	0	0	0	0	1	4	0	12	0	12	1	4	0	0	1	0	0	144
4002	2015-02-23	0	42	4	21.62	0	0	3	1	0	1	1	0	0		0	1	1	2	64	100	0	0	0	0	0	0	0	0	0	0	0	12	0	12	0	12	0	12	0	0	0	0	0	54
4003	2015-02-23	0	63	6	21.73	1	1	5	0	0	0		0	0	0	0	1	0	1	33	0	0	0	0	0	0	0	0	0	0	0	0	12	0	12	0	12	0	12	0	0	0	0	0	0
4004	2015-02-23	0	47	4	19.77	0	1	0	1	0	1	1	0	0	0	0	1	0	3	0	57	0	0	0	0	0	0	0	0	0	0	0	12	0	12	0	12	0	12	0	0	0	0	0	12
4005	2015-02-25	0	52	5	21.18	0	1	6	0	1	0		0	0	0	0	1	0	0	0	0	0	0	0	0	0	0	0	0	0	0	0	12	0	12	0	12	0	12	0	0	0	0	0	0
4006	2015-02-25	0	45	4	21.23	1	1	6	2	1	1	1	0	0	0	0	1	0	4	0	0	0	0	0	0	0	0	0	0	0	0	0	12	0	12	0	12	0	12	0	0	0	0	0	12
4007	2015-02-26	0	50	5	21.64	1	1	6	1	0	1	1	1	0	0	0	1	0	4	22	0	0	0	0	0	0	0	0	0	0	0	0	12	0	12	0	12	0	12	0	0	0	0	1	90
4008	2015-02-26	0	21	2	19.1	0	1	3	0	0	1	1	0	0	0	0	1	1	3	2	0	0	0	0	0	0	0	0	0	0	0	0	12	0	12	0	12	0	12	0	0	0	0	0	0
4011	2015-03-03	0	58	5	24.03	0	0	3	1	0	2	2	0	0	0	0	1	0	3	39	36	0	0	0	1	0	0	0	0	0	0	1	5	0	12	0	12	1	5	0	0	1	0	0	120
4012	2015-03-04	0	57	5	22.49	1	1	1	1	0	1	1	1	0	0	1	1	0	4	0	0	0	0	0	0	0	0	0	0	0	0	0	12	0	12	0	12	0	12	0	0	0	0	1	25
4013	2015-03-04	0	48	4	27.64	1	1	0	0	0	1	1	0	0	0	0	1	1	4	3	5	0	0	0	0	0	0	0	0	0	0	0	12	0	12	0	12	0	12	0	0	0	0	0	0
4014	2015-03-05	0	31	3	16.87	0	1	3	0	0	1	1	1	0	0	0	1	0	1	27	13	0	0	0	0	0	0	0	0	0	0	0	12	0	12	0	12	0	12	0	0	0	0	1	0
4015	2015-03-05	0	34	3	21.3	1	1	3	1	0	1	1	1	0	0	0	0	0	0	0	0	0	0	0	0	0	0	0	0	0	0	0	12	0	12	0	12	0	12	0	0	0	0	1	2
4016	2015-03-05	0	54	5	18.61	1	0	7	1	0	2	2	0	0	0	0	1	0	3	0	80	0	0	0	0	0	0	0	0	0	0	1	0	0	12	1	0	1	0	1	1	1	0	0	127
4017	2015-03-05	0	55	5	20.26	0	0	5	1	0	1	1	0	0		0	1	0	6	60	0	0	0	0	1	0	0	0	0	0	0	0	12	0	12	0	12	0	12	0	0	0	0	0	76
4018	2015-03-09	0	47	4	25.53	1	1	2	1	0	0		0	0	0	0	1	0	2	1	0	0	0	0	0	0	0	0	0	0	0	0	12	0	12	0	12	0	12	0	0	0	0	0	1
4019	2015-03-09	0	59	5	29.4	1	1	1	1	1	1	1	0	0	0	1	1	0	4	0	0	0	0	0	1	0	0	0	0	0	1	1	9	0	12	1	11	1	9	0	0	0	1	0	96
4020	2015-03-11	0	35	3	19.1	1	1	3	0	0	1	1	1	0	0	0	1	0	0	0	0	0	0	0	0	0	0	0	0	0	0	0	12	0	12	0	12	0	12	0	0	0	0	1	0
4021	2015-03-11	0	44	4	24.44	1	1	3	1	0	1	1	1	0	0	0	0	0	6	0	0	0	0	0	0	0	0	0	0	0	0	0	12	0	12	0	12	0	12	0	0	0	0	1	2
4022	2015-03-12	0	45	4	23.76	0	1	1	3	0	0		0	0	0	1	1	1	2	92	0	0	0	0	0	0	0	0	0	0	0	0	12	0	12	0	12	0	12	0	0	0	0	0	4
4023	2015-03-12	0	30	3	31.79	1	1	7	0	1	1	1	0	0	0	1	0	0	2	2	0	0	0	0	0	0	0	0	0	0	0	0	12	0	12	0	12	0	12	0	0	0	1	0	0
4024	2015-03-14	0	33	3	22.21	1	0	7	1	0	1	1	0	0	0	0	1	1	3	26	79	0	0	0	0	0	0	0	0	0	0	0	12	0	12	0	12	0	12	0	0	0	0	0	85
4026	2015-03-16	0	51	5	22.75	1	1	6	1	1	1	1	0	0	0	0	1	0	5	0	0	0	0	0	0	0	0	0	0	0	0	0	12	0	12	0	12	0	12	0	0	0	0	0	180
4027	2015-03-18	0	45	4	23.65	1	1	3	2	0	1	1	0	0	0	0	1	0	3	0	48	0	0	0	0	0	0	0	0	0	0	0	12	0	12	0	12	0	12	0	0	0	0	0	8
4028	2015-03-19	0	50	5	18.63	0	1	3	0	0	1	1	1	0	0	0	0	1	6	80	0	0	0	0	0	0	0	0	0	0	0	0	12	0	12	0	12	0	12	0	0	0	0	1	0
4029	2015-03-19	0	51	5	26.39	1	1	1	1	0	1	1	0	0	0	1	1	0	3	1	0	0	0	0	0	0	0	0	0	0	0	0	12	0	12	0	12	0	12	0	0	0	0	0	1
4030	2015-03-19	0	50	5	18.06	0	0	4	1	0	1	1	0	0		0	1	0	0	87	100	0	0	0	1	0	0	0	0	0	0	0	12	0	12	0	12	0	12	0	0	0	0	0	13
4033	2015-03-26	0	68	6	24.3	0	1	6	0	1	1	1	0	0	0	0	1	0	3	0	0	0	0	0	0	0	0	0	0	0	0	0	12	0	12	0	12	0	12	0	0	0	0	0	0
4034	2015-03-26	0	29	2	19.65	1	1	7	1	0	1	1	1	0	0	0	0	0	3	0	0	0	0	0	0	0	0	0	0	0	0	0	12	0	12	0	12	0	12	0	0	0	0	1	7
4036	2015-03-28	0	64	6	19.11	0	0	4	1	0	1	1	0	0		0	1	0	4	0	0	0	0	0	1	0	0	0	0	1	0	1	9	0	12	0	12	1	9	0	0	0	0	0	192
4038	2015-03-29	0	46	4	22.04	1	0	2	1	0	1	1	0	0		0	1	0	5	14	58	0	0	0	0	0	1	0	0	0	0	0	12	0	12	0	12	0	12	0	0	0	1	0	216
4039	2015-03-30	0	30	3	25.88	1	1	2	1	0	0		0	0	0	0	1	0	3	0	0	0	0	0	0	0	0	0	0	0	0	0	12	0	12	0	12	0	12	0	0	0	0	0	7
4040	2015-03-30	0	49	4	28.85	1	1	3	2	0	1	1	0	0	0	0	0	0	5	0	0	0	0	0	0	0	0	0	0	0	0	1	2	0	12	0	12	1	2	1	0	1	0	0	7
4042	2015-04-02	0	45	4	23.75	0	0	6	1	0	2	2	0	0	0	0	1	0	5	60	74	0	0	0	0	0	0	0	0	0	0	0	12	0	12	0	12	0	12	0	0	0	0	0	90
4043	2015-04-06	0	39	3	23.24	0	1	3	1	0	1	1	1	0	0	0	1	1	6	19	22	0	0	0	0	0	0	0	0	0	0	0	12	0	12	0	12	0	12	0	0	0	1	1	72
4044	2015-04-06	0	53	5	19.7	0	1	3	0	1	1	1	0	0	0	0	0	0	5	0	0	0	0	0	0	0	0	0	0	0	0	0	12	0	12	0	12	0	12	0	0	0	0	0	0
4045	2015-04-08	0	35	3	18.35	0	1	0	1	0	0		0	0	0	0	1	0	3	6	0	1	1	1	1	1	0	0	0	0	0	0	12	0	12	0	12	0	12	0	0	0	1	0	2
4046	2015-04-09	0	56	5	20.71	1	1	0	1	0	1	1	0	0	0	0	1	1	2	0	29	0	0	0	0	0	0	0	0	0	0	0	12	0	12	0	12	0	12	0	0	0	0	0	15
4047	2015-04-10	0	66	6	25.23	0	0	1	1	0	1	1	0	0	0	1	1	1	2	61	75	0	0	0	0	1	0	0	0	0	0	0	12	0	12	0	12	0	12	0	0	0	1	0	144
4048	2015-04-10	0	49	4	18.17	0	0	6	1	0	1	1	0	0		0	1	0	4	0	6	0	0	0	0	0	0	0	0	0	0	0	12	0	12	0	12	0	12	0	0	0	0	0	243
4050	2015-04-14	0	39	3	18.22	0	0	6	1	0	1	1	0	0		0	1	0	5	8	0	0	0	0	0	0	0	0	0	0	0	0	12	0	12	0	12	0	12	0	0	0	0	0	41
4051	2015-04-15	0	63	6	22.05	0	1	5	0	0	1	1	0	0	0	0	1	0	3	55	13	0	0	0	0	0	0	0	0	0	0	0	12	0	12	0	12	0	12	0	0	0	0	0	0
4052	2015-04-16	0	58	5	28.86	1	1	1	1	1	1	1	1	0	0	1	1	0	6	0	0	0	0	0	0	0	0	0	0	0	0	0	12	0	12	0	12	0	12	0	0	0	0	1	10
4053	2015-04-16	0	50	5	27.47	1	1	2	1	0	1	1	1	0	0	0	1	0	5	0	0	0	0	0	0	0	0	0	0	0	0	0	12	0	12	0	12	0	12	0	0	0	0	1	0
4054	2015-04-17	0	61	6	24.24	0	0	1	1	0	1	1	0	0	0	1	1	0	0	36	0	0	0	0	0	0	0	0	0	0	0	0	12	0	12	0	12	0	12	0	0	0	1	0	144
4055	2015-04-20	0	68	6	22.55	1	1	1	1	1	1	1	0	0	0	1	1	0	2	0	0	0	0	0	0	0	0	0	0	0	0	0	12	0	12	0	12	0	12	0	0	0	0	0	10
4056	2015-04-20	0	56	5	18.11	0	1	6	0	0	1	1	0	0	0	0	1	0	3	0	0	0	0	0	0	0	0	0	0	0	0	0	12	0	12	0	12	0	12	0	0	0	0	0	0
4057	2015-04-22	0	43	4	21.98	1	1	2	1	0	1	1	1	0	0	0	1	0	5	0	0	0	0	0	0	0	0	0	0	0	0	0	12	0	12	0	12	0	12	0	0	0	0	1	1
4058	2015-04-23	0	27	2	15.58	0	1	3	1	0	1	1	1	0	0	0	1	0	3	0	0	0	0	0	0	0	0	0	0	0	0	0	12	0	12	0	12	0	12	0	0	0	0	1	0
4059	2015-04-23	0	55	5	24.34	1	1	0	3	0	0		0	0	0	0	1	1	3	40	48	0	0	0	0	0	0	0	0	0	0	0	12	0	12	0	12	0	12	0	0	0	0	0	120
4060	2015-04-23	0	60	6	18.18	0	0	6	1	0	1	1	0	0	0	0	1	1	3	90	94	0	0	0	0	0	0	0	0	0	1	0	12	0	12	0	12	0	12	0	0	0	1	0	180
4061	2015-04-24	0	46	4	20.6	0	0	3	3	0	2	2	0	0	0	0	1	1	5	65	83	0	0	0	0	1	0	0	0	0	0	0	12	0	12	0	12	0	12	0	0	0	1	0	57
4062	2015-04-26	0	55	5	21.8	1	0	2	1	0	1	1	0	0		0	1	0	3	0	0	0	0	0	0	0	0	0	0	0	0	1	6	0	12	0	12	1	6	0	0	1	0	0	173
4063	2015-04-27	0	43	4	23.84	0	1	2	1	0	1	1	0	0	0	0	1	1	5	50	65	0	0	0	0	0	0	0	0	0	0	0	12	0	12	0	12	0	12	0	0	0	0	0	0
4065	2015-04-30	0	59	5	25.6	1	1	1	1	1	1	1	1	0	0	1	1	0	4	0	0	0	0	0	0	0	0	0	0	0	0	0	12	0	12	0	12	0	12	0	0	0	0	1	29
4066	2015-05-04	0	60	6	24	1	1	1	1	0	1	1	0	0	0	1	1	0	0	0	0	0	0	0	0	0	0	0	0	0	0	0	12	0	12	0	12	0	12	0	0	0	0	0	4
4067	2015-05-06	0	44	4	26.96	1	1	1	1	0	1	1	0	0	0	1	1	0	0	11	0	0	0	0	0	1	0	1	0	0	0	0	12	0	12	0	12	0	12	0	0	0	1	0	15
4068	2015-05-07	0	56	5	20.06	0	0	4	2	0	1	1	0	0		0	1	0	2	0	0	0	1	0	0	0	0	0	0	0	0	0	12	0	12	0	12	0	12	0	0	0	1	0	84
4069	2015-05-11	0	61	6	20.76	1	1	0	1	0	1	1	0	0	0	0	1	1	4	1	90	0	0	0	0	0	0	0	0	0	0	0	12	0	12	0	12	0	12	0	0	0	0	0	4
4070	2015-05-11	0	54	5	20.99	1	1	0	1	0	1	1	0	0	0	0	1	0	5	0	0	0	0	0	0	0	0	0	0	0	0	0	12	0	12	0	12	0	12	0	0	0	0	0	2
4071	2015-05-13	0	48	4	23.01	1	1	6	0	0	1	1	1	0	1	0	1	1	4	26	0	0	0	0	0	0	0	0	0	0	0	1	7	0	12	0	12	1	7	0	0	0	0	1	0
4072	2015-05-13	0	30	3	21.93	1	1	7	0	0	1	1	1	0	0	0	1	0	4	0	0	0	0	0	0	0	0	0	0	0	0	0	12	0	12	0	12	0	12	0	0	0	0	1	0
4073	2015-05-14	0	34	3	18.86	1	1	4	0	0	1	1	1	0	0	0	1	0	3	0	0	0	0	0	0	0	0	0	0	0	0	0	12	0	12	0	12	0	12	0	0	0	0	1	0
4074	2015-05-14	0	37	3	19.53	0	1	6	1	0	1	1	1	0	0	0	1	0	3	0	0	0	0	0	0	0	0	0	0	1	0	0	12	0	12	0	12	0	12	0	0	0	1	1	46
4076	2015-05-18	0	34	3	29.14	1	1	3	1	0	1	1	0	0	0	0	0	0	3	0	0	0	0	0	0	0	0	0	0	0	0	0	12	0	12	0	12	0	12	0	0	0	0	0	0
4077	2015-05-18	0	27	2	21.81	1	1	7	2	0	1	1	0	0	0	0	0	0	2	0	0	0	0	0	0	0	0	0	0	0	0	0	12	0	12	0	12	0	12	0	0	0	0	0	36
4078	2015-05-20	0	46	4	23.7	1	1	0	1	0	1	1	0	0	0	0	1	0	0	13	39	0	0	0	0	0	0	0	0	0	0	0	12	0	12	0	12	0	12	0	0	0	0	0	78
4079	2015-05-21	0	51	5	21.56	0	1	1	1	1	1	1	0	0	0	1	1	0	3	0	0	0	0	0	0	0	0	0	0	0	0	0	12	0	12	0	12	0	12	0	0	0	0	0	5
4080	2015-05-21	0	54	5	26.38	0	1	4	1	0	1	1	0	0	0	0	1	1	4	0	57	0	0	0	0	0	0	0	0	0	0	0	12	0	12	0	12	0	12	0	0	0	0	1	3
4082	2015-05-23	0	49	4	30.5	1	0	1	1	0	1	1	0	0		1	1	0	2	0	0	0	0	0	0	0	0	0	0	0	0	1	6	0	12	0	12	1	6	0	0	1	0	0	105
4083	2015-05-28	0	31	3	20.24	1	1	3	1	0	1	1	0	0	0	0	1	0	5	0	0	0	0	0	0	0	0	0	0	0	0	0	12	0	12	0	12	0	12	0	0	0	0	0	72
4084	2015-05-28	0	50	5	25.53	0	1	0	1	0	1	1	1	0	0	0	1	0	2	17	17	0	0	0	0	0	0	0	0	0	0	0	12	0	12	0	12	0	12	0	0	0	0	1	120
4086	2015-05-30	0	55	5	25.28	0	0	7	1	0	1	1	0	0	0	0	1	0	3	77	0	0	0	0	0	0	0	0	0	0	0	0	12	0	12	0	12	0	12	0	0	0	0	0	156
4087	2015-05-30	0	63	6	23.06	1	0	6	1	0	1	1	0	0		0	1	0	4	0	0	0	0	0	0	0	0	0	0	0	0	1	5	0	12	0	12	1	5	0	0	1	0	0	109
4088	2015-06-01	0	62	6	23.25	0	1	0	0	0	1	1	0	0	0	0	1	1	3	1	54	0	0	0	0	0	0	0	0	0	0	0	12	0	12	0	12	0	12	0	0	0	0	0	0
4089	2015-06-01	0	30	3	19.65	0	1	3	1	0	1	1	0	0	0	0	1	0	3	0	0	0	0	0	0	0	0	0	0	0	0	0	12	0	12	0	12	0	12	0	0	0	0	0	9
4090	2015-06-03	0	57	5	27.18	0	1	6	1	0	1	1	0	0	0	0	1	1	3	59	59	0	0	0	0	0	0	0	0	0	0	0	12	0	12	0	12	0	12	0	0	0	0	0	1
4091	2015-06-04	0	53	5	28.72	1	1	6	1	0	1	1	0	0	0	1	1	1	6	0	46	0	0	0	0	0	0	0	0	0	0	0	12	0	12	0	12	0	12	0	0	0	0	0	8
4092	2015-06-07	0	62	6	23.71	0	0	6	1	0	1	1	0	0	0	0	1	0	0	94	26	0	0	0	0	0	0	0	0	0	0	0	12	0	12	0	12	0	12	0	0	0	0	0	97
4093	2015-06-08	0	55	5	24.33	1	1	2	0	0	1	1	0	0	0	0	0	0	2	0	18	0	0	0	0	0	0	0	0	0	0	0	12	0	12	0	12	0	12	0	0	0	0	0	0
4094	2015-06-08	0	50	5	18.14	1	1	7	1	0	1	1	0	0	0	0	1	1	3	0	32	0	0	0	0	0	0	0	0	0	0	0	12	0	12	0	12	0	12	0	0	0	0	0	41
4095	2015-06-10	0	55	5	21.3	1	1	7	0	1	1	1	0	0	0	0	1	0	3	0	0	0	1	0	1	1	0	0	0	0	0	0	12	0	12	0	12	0	12	0	0	0	1	0	0
4096	2015-06-11	0	19	1	18.6	1	1	3	0	0	1	1	0	0	0	0	0	0	2	0	0	0	0	0	0	0	0	0	0	0	0	0	12	0	12	0	12	0	12	0	0	0	0	0	0
4097	2015-06-13	0	54	5	21.76	0	0	2	1	0	2	2	0	0	0	0	0	1	5	69	85	0	0	0	0	0	0	0	0	0	0	0	12	0	12	0	12	0	12	0	0	0	0	0	120
4099	2015-06-17	0	48	4	19.48	0	1	0	0	0	1	1	0	0	0	0	1	1	3	74	95	0	0	0	0	0	0	0	0	0	0	1	2	0	12	0	12	1	2	1	0	1	0	1	0
4100	2015-06-18	0	55	5	23.11	1	1	2	1	0	1	1	0	0	0	0	1	0	3	0	0	0	0	0	0	0	0	0	0	0	0	0	12	0	12	0	12	0	12	0	0	0	0	0	2
4101	2015-06-18	0	59	5	34.87	1	1	0	1	1	1	1	1	0	0	0	1	0	2	74	0	0	0	0	0	1	0	0	0	0	0	0	12	0	12	0	12	0	12	0	0	0	1	1	192
4102	2015-06-19	0	68	6	25.63	0	0	6	1	0	1	1	0	0		0	1	0	5			0	0	0	0	0	0	0	0	1	0	1	7	0	12	0	12	1	7	0	0	0	0	0	15
4103	2015-06-20	0	60	6	19.39	0	0	0	1	0	1	1	0	0	0	0	1	1	4	83	100	0	0	0	0	0	0	0	0	0	0	1	5	0	12	0	12	1	5	0	0	1	0	0	84
4104	2015-06-22	0	27	2	26.31	1	1	6	1	0	1	1	0	0	0	0	1	0	3	0	0	0	0	0	0	0	0	0	0	0	0	0	12	0	12	0	12	0	12	0	0	0	0	0	3
4105	2015-06-22	0	23	2	21.48	1	1	0	0	0	1	1	0	0	0	0	1	0	3	0	0	0	0	0	0	0	0	0	0	0	0	0	12	0	12	0	12	0	12	0	0	0	0	0	0
4106	2015-06-22	0	46	4	23.58	1	0	3	1	0	1	1	0	0		0	1	1	4	47	98	0	0	0	1	0	0	0	0	0	0	0	12	0	12	0	12	0	12	0	0	0	0	0	108
4108	2015-06-25	0	31	3	20.28	0	1	1	1	0	1	1	0	0	0	1	1	0	2	7	0	0	0	0	0	0	0	0	0	0	0	1	12	0	12	0	12	1	12	0	0	0	0	0	4
4109	2015-06-25	0	58	5	24.04	1	1	1	1	1	1	1	0	0	0	1	1	0	2	0	0	0	0	0	0	0	0	0	0	0	0	0	12	0	4	0	4	0	12	0	0	0	0	0	15
4110	2015-06-26	0	66	6	24.34	1	0	1	3	1	1	1	0	0	0	1	1	0	2	0	0	0	0	0	0	0	0	0	0	0	0	0	12	0	12	0	12	0	12	0	0	0	0	0	90
4111	2015-06-27	0	53	5	19.08	1	0	2	1	0	1	1	0	0		0	1	0	6	0	0	0	0	0	0	0	0	0	0	0	0	0	12	0	12	0	12	0	12	0	0	0	0	0	46
4112	2015-06-29	0	49	4	19.7	0	1	6	1	0	1	1	0	0	0	0	1	0	6	0	0	0	0	0	0	0	0	0	0	0	0	0	12	0	12	0	12	0	12	0	0	0	0	0	40
4113	2015-06-30	0	45	4	18.17	0	0	1	1	0	1	1	0	0	0	1	1	1	5	70	0	0	0	0	0	0	0	0	0	0	0	0	12	0	12	0	12	0	12	0	0	0	0	0	192
4114	2015-07-02	0	44	4	23.1	1	1	4	1	0	1	1	1	0	0	0	1	0	2	0	0	0	0	0	0	0	0	0	0	0	0	0	12	0	12	0	12	0	12	0	0	0	0	1	39
4115	2015-07-06	0	52	5	21.3	1	0	3	1	0	1	1	0	0	0	0	1	0	3	0	0	0	0	0	0	0	0	0	0	0	0	0	12	0	12	0	12	0	12	0	0	0	0	0	240
4116	2015-07-06	0	49	4	19.92	1	1	3	0	0	1	1	0	0	0	0	0	0	6	0	0	0	0	0	0	0	0	0	0	0	0	0	12	0	12	0	12	0	12	0	0	0	0	0	0
4117	2015-07-06	0	57	5	26.09	1	1	0	2	0	1	1	0	0	0	0	1	0	4	3	0	0	0	0	1	0	0	0	0	0	0	0	12	0	12	0	12	0	12	0	0	0	0	0	18
4118	2015-07-08	0	55	5	24.08	0	1	0	1	0	1	1	1	0	0	0	1	0	3			0	0	0	0	0	0	0	0	0	0	0	12	0	12	0	12	0	12	0	0	0	0	1	24
4119	2015-07-08	0	31	3	17.15	0	1	6	1	0	1	1	0	0	0	0	1	0	5	0	0	0	0	0	0	0	0	0	0	0	0	0	12	0	12	0	12	0	12	0	0	0	0	0	2
4121	2015-07-09	0	31	3	29.68	0	1	6	1	0	1	1	0	0	0	0	1	0	2	0	0	0	0	0	0	0	0	0	0	0	0	0	12	0	12	0	12	0	12	0	0	0	0	0	6
4122	2015-07-09	0	49	4	23.74	1	1	1	1	0	1	1	0	0	0	1	1	0	0	0	0	0	0	0	0	0	0	0	0	0	0	0	12	0	12	0	12	0	12	0	0	0	0	0	1
4123	2015-07-13	0	40	4	18.33	0	1	3	1	0	1	1	0	0	0	0	1	0	3	0	21	0	0	0	0	0	0	0	0	0	0	0	12	0	12	0	12	0	12	0	0	0	0	0	1
4124	2015-07-13	0	50	5	21.43	0	1	0	1	0	1	1	0	0	0	0	1	0	3	0	0	0	1	0	1	1	0	0	0	0	0	0	12	0	12	0	12	0	12	0	0	0	1	0	0
4125	2015-07-15	0	50	5	18.87	1	1	0	1	0	1	1	1	0	0	0	1	0	5	0	0	0	0	0	0	0	0	0	0	0	0	0	12	0	12	0	12	0	12	0	0	0	0	1	0
4126	2015-07-15	0	23	2	28.98	1	1	7	1	0	1	1	0	0	0	0	1	0	2	0	0	0	0	0	0	0	0	0	0	0	0	0	12	0	12	0	12	0	12	0	0	0	0	0	2
4127	2015-07-16	0	19	1	20.97	1	1	7	1	0	1	1	1	0	0	0	1	0	3	0	0	0	0	0	0	0	0	0	0	0	0	0	12	0	12	0	12	0	12	0	0	0	0	1	16
4130	2015-07-18	0	30	3	22.28	0	0	2	1	0	1	1	0	0		0	1	0	0	0	0	0	0	0	1	0	0	0	0	0	0	1	6	0	12	0	12	1	6	0	0	1	0	0	35
4131	2015-07-20	0	60	6	19.44	1	1	0	1	1	1	1	0	0	0	0	1	0	3	0	0	0	0	0	0	0	0	0	0	0	0	0	12	0	12	0	12	0	12	0	0	0	0	0	3
4132	2015-07-20	0	39	3	17.51	1	1	2	1	0	1	1	0	0	0	0	1	1	4	29	5	1	1	1	1	1	0	0	0	0	0	0	12	0	12	0	12	0	12	0	0	0	1	0	180
4133	2015-07-22	0	55	5	24.39	0	1	0	0	0	1	1	0	0	0	0	1	0	3	12	0	0	0	0	0	0	0	0	0	0	0	0	12	0	12	0	12	0	12	0	0	0	0	0	0
4134	2015-07-23	0	45	4	23.41	1	1	6	1	0	1	1	0	0	0	0	0	0	3	0	17	0	0	0	0	0	0	0	0	0	0	0	12	0	12	0	12	0	12	0	0	0	0	0	68
4135	2015-07-23	0	50	5	24.2	1	1	1	1	1	1	1	1	0	0	1	1	0	5	1	0	0	0	0	0	0	0	0	0	0	0	0	12	0	12	0	12	0	12	0	0	0	0	1	3
4136	2015-07-27	0	36	3	18.07	0	1	3	1	0	1	1	0	0	0	0	1	0	5	0	0	0	0	0	0	0	0	0	0	0	0	0	12	0	12	0	12	0	12	0	0	0	0	0	6
4137	2015-07-27	0	22	2	17.9	1	1	7	1	0	1	1	0	0	0	0	1	1	2	0	26	0	0	0	0	0	0	0	0	0	0	0	12	0	12	0	12	0	12	0	0	0	0	0	60
4138	2015-07-27	0	49	4	18.11	0	0	0	1	0	2	2	0	0	0	0	1	0	2	75	99	0	0	0	0	0	0	0	0	0	0	0	12	0	12	0	12	0	12	0	0	0	0	0	89
4139	2015-07-28	0	53	5	26.37	0	0	1	1	0	1	1	0	0	0	1	1	1	3	78	90	0	1	0	1	1	0	0	0	0	0	0	10	0	12	1	10	0	10	0	0	0	1	0	91
4140	2015-07-29	0	44	4	27.61	0	1	2	1	0	1	1	0	0	0	0	1	0	3	1	4	1	1	1	1	1	0	0	0	0	0	0	12	0	12	0	12	0	12	0	0	0	1	0	51
4141	2015-07-29	0	54	5	27.42	1	1	1	1	0	1	1	0	0	0	1	1	0	2	58	63	0	0	0	0	0	0	0	0	0	0	0	12	0	12	0	12	0	12	0	0	0	0	0	53
4142	2015-07-30	0	35	3	17.23	0	1	3	1	0	1	1	1	0	1	0	1	1	3	27	41	0	0	0	0	1	0	0	0	0	0	0	12	0	12	0	12	0	12	0	0	0	1	1	3
4143	2015-07-30	0	55	5	18.64	1	1	3	1	1	1	1	1	0	0	0	1	0	2	0	0	0	0	0	0	0	0	0	0	0	0	0	12	0	12	0	12	0	12	0	0	0	0	1	9
4144	2015-08-05	0	50	5	16.85	1	1	2	0	0	1	1	0	0	0	0	1	0	5	0	0	0	0	0	0	0	0	0	0	0	0	0	12	0	12	0	12	0	12	0	0	0	0	0	0
4145	2015-08-05	0	52	5	20.55	0	1	5	1	0	1	1	0	0	0	0	1	0	3	0	0	0	0	0	0	0	0	0	0	0	0	0	12	0	12	0	12	0	12	0	0	0	0	0	1
4146	2015-08-06	0	46	4	20.93	0	1	6	2	0	1	1	1	0	0	0	1	0	3	0	0	0	0	0	0	0	0	0	0	0	0	1	6	0	12	0	12	1	6	0	0	1	1	1	63
4147	2015-08-06	0	60	6	26.63	1	1	0	1	1	1	1	1	0	0	0	1	0	5	0	0	0	0	0	0	0	0	0	0	0	0	0	12	0	12	0	12	0	12	0	0	0	0	1	7
4148	2015-08-07	0	18	1	18.6	0	0	6	2	0	1	1	0	0		0	0	0	3	16	54	0	0	0	0	0	0	0	0	0	0	0	12	0	12	0	12	0	12	0	0	0	0	0	67
4149	2015-08-12	0	21	2	18.92	0	1	4	1	0	1	1	1	0	0	0	0	0	3	0	0	0	0	0	0	0	0	0	0	0	0	0	12	0	12	0	12	0	12	0	0	0	0	1	2
4150	2015-08-12	0	44	4	21.88	0	1	3	0	0	1	1	0	0	0	0	0	0	6	0	0	0	0	0	0	0	0	0	0	0	0	0	12	0	12	0	12	0	12	0	0	0	0	0	0
4152	2015-08-17	0	61	6	20.68	1	1	6	1	0	1	1	0	0	0	0	0	1	3	0	96	0	0	0	0	0	0	0	0	0	0	0	12	0	12	0	12	0	12	0	0	0	0	0	1
4153	2015-08-17	0	55	5	18.76	1	1	6	1	1	1	1	0	0	0	0	0	0	5	0	0	0	0	0	0	0	0	0	0	0	0	0	12	0	12	0	12	0	12	0	0	0	0	0	22
4154	2015-08-18	0	52	5	18.91	1	0	5	1	0	1	1	0	0		0	1	0	0	0	63	0	0	0	0	0	0	0	0	0	1	0	12	1	7	0	7	0	12	0	0	0	0	0	132
4155	2015-08-19	0	36	3	19.1	0	1	3	1	0	1	1	1	0	0	0	0	0	2	0	0	0	0	0	0	0	0	0	0	0	0	0	12	0	12	0	12	0	12	0	0	0	0	1	3
4156	2015-08-20	0	51	5	23.27	1	1	0	1	1	1	1	0	0	0	0	1	1	4	8	8	0	0	0	0	0	0	0	0	0	0	0	12	0	12	0	12	0	12	0	0	0	0	0	240
4157	2015-08-20	0	71	7	25.8	1	1	1	1	1	1	1	1	0	0	1	1	0	4	0	0	0	0	0	0	0	0	0	0	0	0	1	4	1	8	1	8	1	4	0	0	1	0	1	4
4158	2015-08-26	0	68	6	23.05	1	1	0	1	0	1	1	0	0	0	0	1	0	3	0	22	0	0	0	0	0	0	0	0	0	0	0	12	0	12	0	12	0	12	0	0	0	0	0	1
4159	2015-08-26	0	42	4	22.37	1	1	5	1	0	1	1	0	0	0	0	1	0	1	0	5	0	0	0	1	0	0	0	0	0	0	0	12	0	12	0	12	0	12	0	0	0	0	0	180
4160	2015-08-26	0	50	5	20.13	0	0	6	1	0	2	2	0	0	0	0	1	0	0	100	0	0	0	0	0	0	0	0	0	0	0	0	12	0	12	0	12	0	12	0	0	0	1	0	72
4161	2015-08-31	0	58	5	21.84	0	1	2	0	0	1	1	0	0	0	0	1	0	3	3	3	0	0	0	0	0	0	0	0	0	0	0	12	0	12	0	12	0	12	0	0	0	0	0	0
4162	2015-08-31	0	59	5	21.42	1	1	3	0	0	1	1	0	0	0	0	1	0	3	0	0	0	0	0	0	0	0	0	0	0	0	0	12	0	12	0	12	0	12	0	0	0	0	0	0
4163	2015-09-01	0	35	3	23.34	0	0	6	1	0	2	2	0	0	0	0	0	0	3	13	13	0	0	0	1	0	0	0	0	0	0	0	12	0	12	0	12	0	12	0	0	0	0	0	108
4164	2015-09-01	0	50	5	22.84	0	0	6	1	0	2	2	0	0	0	0	1	1	6	66	97	0	0	0	0	0	0	0	0	0	0	0	12	0	12	0	12	0	12	0	0	0	0	0	120
4165	2015-09-02	0	49	4	21.77	1	1	2	0	0	1	1	1	0	0	0	0	0	5	0	0	0	0	0	0	0	0	0	0	0	0	0	12	0	12	0	12	0	12	0	0	0	0	1	0
4166	2015-09-02	0	50	5	21.04	1	1	1	1	0	1	1	0	0	0	1	1	0	4	0	0	0	0	0	0	1	0	0	0	0	0	0	12	0	12	0	12	0	12	0	0	0	1	0	2
4167	2015-09-03	0	45	4	22.61	1	1	0	0	0	1	1	1	0	0	0	1	0	3	0	0	0	0	0	0	0	0	0	0	0	0	0	12	0	12	0	12	0	12	0	0	0	0	1	0
4168	2015-09-03	0	63	6	23.25	1	1	0	0	1	1	1	0	0	0	0	1	0	4	0	0	0	0	0	0	0	0	0	0	0	0	0	12	0	12	0	12	0	12	0	0	0	0	0	0
4169	2015-09-07	0	41	4	28.09	1	1	6	1	0	1	1	0	0	0	0	1	0	4	0	29	0	0	0	0	0	0	0	0	0	0	0	12	0	12	0	12	0	12	0	0	0	0	0	12
4170	2015-09-07	0	48	4	31.25	1	1	5	1	0	1	1	0	0	0	0	1	0	4	0	24	0	0	0	0	0	0	0	0	0	0	0	12	0	12	0	12	0	12	0	0	0	0	0	2
4171	2015-09-09	0	31	3	22.59	1	1	3	0	0	1	1	1	0	0	0	1	0	3	56	0	0	0	0	0	0	0	0	0	0	0	0	12	0	12	0	12	0	12	0	0	0	0	1	0
4172	2015-09-10	0	40	4	21.91	1	1	3	1	0	1	1	0	0	0	0	0	0	3	35	30	0	0	0	0	0	0	0	0	0	0	0	12	0	12	0	12	0	12	0	0	0	0	0	1
4173	2015-09-10	0	23	2	20.69	0	1	3	1	0	1	1	1	0	0	0	1	0	2	8	0	0	0	0	0	0	0	0	0	0	0	0	12	0	12	0	12	0	12	0	0	0	0	1	8
4174	2015-09-11	0	41	4	21.09	0	0	7	1	0	1	1	0	0		0	0	0	0	0	0	0	0	0	0	0	0	0	0	0	0	0	12	0	12	0	12	0	12	0	0	0	0	0	38
4175	2015-09-11	0	60	6	23.92	0	0	0	1	0	1	1	0	0	0	0	1	0	5	0	81	0	0	0	0	1	0	0	0	0	0	0	12	0	12	0	12	0	12	0	0	0	1	0	121
4176	2015-09-11	0	50	5	23.18	1	0	6	1	0	1	1	0	0		0	1	0	5	0	0	0	0	0	0	0	0	0	0	0	0	1	6	0	12	0	12	1	6	0	0	1	0	0	94
4177	2015-09-14	0	34	3	24.68	1	1	3	1	0	1	1	0	0	0	0	1	0	3	0	0	0	0	0	0	0	0	0	0	0	0	0	12	0	12	0	12	0	12	0	0	0	0	0	2
4178	2015-09-17	0	37	3	21.23	0	1	0	1	0	1	1	1	0	0	0	1	0	6	2	0	0	0	0	0	0	0	0	0	0	0	0	12	0	12	0	12	0	12	0	0	0	0	1	25
4179	2015-09-17	0	44	4	28.47	1	1	6	1	0	1	1	1	0	0	0	1	0	3	0	0	0	0	0	0	0	0	0	0	0	0	0	12	0	12	0	12	0	12	0	0	0	0	1	1
4180	2015-09-21	0	47	4	24.18	1	1	6	1	0	1	1	0	0	0	0	1	0	2	0	0	0	0	0	0	0	0	0	0	0	0	0	12	0	12	0	12	0	12	0	0	0	0	0	6
4181	2015-09-21	0	61	6	23.14	1	1	3	1	1	1	1	0	0	0	0	1	1	3	19	0	0	0	0	0	0	0	0	0	0	0	0	12	0	12	0	12	0	12	0	0	0	0	0	2
4182	2015-09-23	0	48	4	23.55	1	1	2	1	0	1	1	1	0	0	0	1	0	4	18	0	0	0	0	0	0	0	0	0	0	0	0	12	0	6	0	6	0	12	0	0	0	0	1	17
4183	2015-09-24	0	43	4	26.08	1	1	4	1	0	1	1	1	0	0	0	1	0	6	0	0	0	0	0	0	0	0	0	0	0	0	0	12	0	12	0	12	0	12	0	0	0	0	1	2
4184	2015-09-28	0	64	6	18.43	0	0	2	1	0	1	1	0	0		0	1	0	2	2	0	0	0	0	0	0	0	0	0	0	0	0	12	0	12	0	12	0	12	0	0	0	0	0	120
4185	2015-09-30	0	55	5	23.98	1	1	6	0	0	1	1	0	0	0	0	1	0	3	12	12	0	0	0	0	0	0	0	0	0	0	0	12	0	12	0	12	0	12	0	0	0	0	0	0
4187	2015-10-01	0	34	3	23.57	1	1	6	0	0	1	1	0	0	0	0	1	0	4	0	17	0	0	0	0	0	0	0	0	0	0	0	12	0	12	0	12	0	12	0	0	0	0	0	0
4188	2015-10-01	0	61	6	19.96	0	1	3	1	1	1	1	1	1	1	0	0	1	2	44	0	1	1	1	1	1	0	0	0	0	0	1	5	0	12	0	12	1	5	0	0	1	1	1	2
4189	2015-10-02	0	53	5	20.81	0	0	3	1	0	1	1	0	0	0	0	1	0	4	0	2	0	0	0	0	0	0	0	0	0	0	0	12	0	12	0	12	0	12	0	0	0	1	0	104
4190	2015-10-05	0	23	2	22.82	1	1	3	1	0	1	1	0	0	0	0	1	0	3	3	0	0	0	0	0	0	0	0	0	0	0	0	12	0	12	0	12	0	12	0	0	0	0	0	2
4191	2015-10-07	0	43	4	24.93	1	1	3	0	0	1	1	0	0	0	0	1	0	0	0	0	0	0	0	0	0	0	0	0	0	0	0	12	0	12	0	12	0	12	0	0	0	0	0	0
4192	2015-10-07	0	33	3	20.18	0	1	3	0	0	1	1	1	0	0	0	1	0	0	0	0	0	0	0	0	0	0	0	0	0	0	0	12	0	12	0	12	0	12	0	0	0	0	1	0
4193	2015-10-08	0	44	4	20.96	0	1	7	0	0	1	1	1	0	0	0	1	1	2	0	43	0	0	0	0	0	0	0	0	0	0	0	12	0	12	0	12	0	12	0	0	0	0	1	0
4194	2015-10-08	0	28	2	29.15	0	1	2	1	0	1	1	1	0	0	0	1	1	1	3	7	0	0	0	0	0	0	0	0	0	0	0	12	0	12	0	12	0	12	0	0	0	0	1	0
4196	2015-10-12	0	29	2	19	1	1	7	1	0	1	1	0	0	0	0	0	0	2	6	0	0	0	0	0	0	0	0	0	0	0	1	3	0	12	0	12	1	3	1	0	1	0	0	5
4197	2015-10-12	0	49	4	23.98	1	1	0	1	0	1	1	0	0	0	0	1	0	0	0	0	0	0	0	0	0	0	0	0	0	0	0	12	0	1	0	1	0	12	0	0	0	0	0	11
4199	2015-10-15	0	45	4	21.58	0	1	3	1	1	1	1	0	0	0	0	1	0	0	0	0	0	0	0	0	0	0	0	0	0	0	0	12	0	12	0	12	0	12	0	0	0	0	0	19
4200	2015-10-15	0	50	5	17.82	0	1	6	1	0	1	1	0	0	0	0	1	1	3	1	17	0	0	0	0	0	0	0	0	0	0	0	12	0	12	0	12	0	12	0	0	0	0	0	3
4201	2015-10-16	0	46	4	19.66	0	0	7	1	0	2	2	0	0	0	0	1	0	1	67	0	0	0	0	0	0	0	0	0	0	0	0	12	0	12	0	12	0	12	0	0	0	1	0	94
4203	2015-10-19	0	39	3	23.04	1	1	3	0	0	1	1	0	0	0	0	1	0	5	0	0	0	0	0	0	0	0	0	0	0	0	0	12	0	12	0	12	0	12	0	0	0	0	0	0
4204	2015-10-20	0	42	4	21.14	1	0	6	1	0	2	2	0	0	0	0	1	1	4	80	0	0	0	0	0	0	0	0	0	0	0	0	12	0	12	0	12	0	12	0	0	0	0	0	135
4205	2015-10-21	0	54	5	20.4	0	1	3	0	0	1	1	0	0	0	0	1	0	6	19	0	0	0	0	0	0	0	0	0	0	0	0	12	0	12	0	12	0	12	0	0	0	0	0	0
4206	2015-10-22	0	63	6	21.29	1	1	6	1	0	1	1	1	0	0	0	1	0	4	0	0	0	0	0	1	0	1	0	0	0	0	0	12	0	12	0	12	0	12	0	0	0	0	1	70
4207	2015-10-22	0	30	3	18.73	0	1	3	0	0	1	1	1	0	0	0	1	0	2	1	0	0	0	0	0	0	0	0	0	0	0	0	12	0	12	0	12	0	12	0	0	0	0	1	0
4210	2015-10-26	0	39	3	17.54	0	1	1	0	0	1	1	0	0	0	1	1	0	0	0	0	0	0	0	0	0	0	0	0	0	0	0	12	0	12	0	12	0	12	0	0	0	0	0	0
4211	2015-10-28	0	31	3	16.83	0	1	2	1	0	1	1	0	0	0	0	1	0	2	0	0	0	0	0	1	0	0	0	0	0	0	0	12	0	12	0	12	0	12	0	0	0	0	0	1
4212	2015-10-29	0	41	4	25.07	0	1	2	1	0	1	1	1	0	0	0	1	0	3	0	17	0	0	0	0	0	0	0	0	0	0	0	12	0	12	0	12	0	12	0	0	0	0	1	30
4213	2015-10-29	0	48	4	20.89	1	1	6	3	0	1	1	1	0	0	0	1	1	5	53	0	0	0	0	0	0	0	0	0	0	0	1	1	1	8	0	8	1	1	1	1	1	0	1	18
4214	2015-11-02	0	31	3	17.82	1	1	2	1	0	1	1	0	0	0	0	1	0	2	0	0	0	0	0	0	0	0	0	0	0	0	0	12	0	12	0	12	0	12	0	0	0	0	0	2
4215	2015-11-02	0	45	4	23.14	0	1	5	0	0	1	1	0	0	0	0	1	1	1	13	0	0	0	0	0	0	0	0	0	0	0	0	12	0	12	0	12	0	12	0	0	0	0	0	0
4216	2015-11-04	0	33	3	27.73	0	1	1	0	0	1	1	0	0	0	1	1	0	0	0	0	0	0	0	0	0	0	0	0	0	0	0	12	0	12	0	12	0	12	0	0	0	0	0	0
4217	2015-11-04	0	35	3	22.89	1	1	2	0	0	1	1	0	0	0	0	1	0	3	0	0	0	0	0	0	0	0	0	0	0	0	0	12	0	12	0	12	0	12	0	0	0	0	0	0
4219	2015-11-09	0	32	3	28.78	0	1	6	1	0	1	1	0	0	0	0	1	0	2	95	1	1	1	1	1	1	0	0	0	0	0	0	12	0	12	0	12	0	12	0	0	0	1	0	1
4220	2015-11-09	0	43	4	19.05	1	1	3	2	0	1	1	0	0	0	0	0	0	0	0	0	0	0	0	0	0	0	0	0	0	0	0	12	0	12	0	12	0	12	0	0	0	0	0	96
4221	2015-11-11	0	39	3	34.59	1	1	0	1	0	1	1	0	0	0	0	1	0	3	0	0	0	0	0	0	0	0	0	0	0	0	0	12	0	12	0	12	0	12	0	0	0	0	0	0
4222	2015-11-11	0	61	6	16.25	0	1	6	1	0	1	1	0	0	0	0	1	1	5	83	5	0	0	0	0	0	0	0	0	0	0	0	12	0	12	0	12	0	12	0	0	0	0	0	240
4223	2015-11-12	0	62	6	21.13	1	1	1	1	1	1	1	1	0	0	1	1	0	5	3	0	0	0	0	0	0	0	0	0	0	0	0	12	0	12	0	12	0	12	0	0	0	0	1	7
4224	2015-11-12	0	43	4	24.69	1	1	6	3	0	1	1	1	0	0	0	1	1	4	0	31	0	0	0	0	0	0	0	0	0	0	1	3	0	12	1	5	1	3	1	0	1	0	1	24
4225	2015-11-13	0	33	3	21.9	1	0	6	3	0	2	2	0	0	0	0	1	1	3	46	98	0	0	0	0	0	0	0	0	0	0	1	8	0	12	0	12	1	8	0	0	0	0	0	117
4226	2015-11-16	0	20	2	14.52	1	1	6	0	0	1	1	0	0	0	0	0	0	3	0	0	0	0	0	0	0	0	0	0	0	0	0	12	0	12	0	12	0	12	0	0	0	0	0	0
4227	2015-11-21	0	46	4	22.95	1	0	6	1	0	1	1	0	0		0	1	0	0	0	0	0	0	0	0	0	0	0	0	0	0	1	6	0	12	0	12	1	6	0	0	1	0	0	20
4228	2015-11-23	0	43	4	25.46	0	1	2	1	0	1	1	0	0	0	0	0	0	5	0	0	0	0	0	0	0	0	0	0	0	0	0	12	0	12	0	12	0	12	0	0	0	0	0	8
4229	2015-11-23	0	49	4	22.51	1	1	1	1	0	1	1	0	0	0	1	1	0	5	1	0	0	0	0	0	0	0	0	0	0	0	0	12	0	12	0	12	0	12	0	0	0	0	0	2
4230	2015-11-25	0	49	4	22.77	0	1	2	1	0	1	1	0	0	0	0	1	0	2	0	54	0	0	0	0	0	0	0	0	1	0	0	12	0	12	0	12	0	12	0	0	0	0	0	1
4231	2015-11-25	0	60	6	26.14	1	1	1	1	1	1	1	0	0	0	1	1	0	6	0	0	0	0	0	0	0	0	0	0	0	0	0	12	0	12	0	12	0	12	0	0	0	0	0	10
4232	2015-11-25	0	53	5	21.06	0	0	0	1	0	2	2	0	0	0	0	1	0	3	74	95	0	0	0	0	0	0	0	0	0	0	0	12	0	12	0	12	0	12	0	0	0	0	0	180
4234	2015-11-26	0	61	6	20.76	1	1	0	1	0	1	1	0	0	0	0	1	1	3	4	83	0	1	1	1	1	0	1	0	0	0	1	6	0	12	1	7	1	6	0	0	1	1	0	7
4235	2015-11-29	0	57	5	21.22	0	0	0	1	0	1	1	0	0		0	1	0	0	0	0	0	0	0	0	0	0	0	0	0	0	0	12	0	12	0	12	0	12	0	0	0	0	0	138
4236	2015-11-30	0	44	4	20.7	0	1	6	2	0	1	1	0	0	0	0	0	0	3	0	0	1	1	1	1	1	0	0	0	0	0	0	12	0	12	0	12	0	12	0	0	0	1	0	252
4237	2015-11-30	0	36	3	32.84	1	1	3	1	0	2	2	0	0	0	0	0	0	1	0	0	0	0	0	0	0	0	0	0	0	0	1	0	0	1	0	1	1	0	1	1	1	0	0	7
4238	2015-11-30	0	63	6	23.83	0	0	6	1	0	1	1	0	0		0	0	0	4	45	30	1	1	1	1	1	0	1	0	1	0	0	12	0	12	0	12	0	12	0	0	0	1	0	12
4239	2015-12-02	0	57	5	27.31	1	1	1	1	0	1	1	0	0	0	1	1	0	5	0	17	0	0	0	0	0	0	0	0	0	0	0	12	0	12	0	12	0	12	0	0	0	0	0	6
4240	2015-12-02	0	33	3	18.61	1	1	6	0	0	1	1	0	0	0	0	1	0	5	0	0	0	0	0	0	0	0	0	0	0	0	0	12	0	12	0	12	0	12	0	0	0	0	0	0
4241	2015-12-03	0	42	4	28.14	1	1	6	1	0	1	1	1	0	0	0	1	0	2	0	24	0	0	0	0	0	0	0	0	0	0	0	12	0	12	0	12	0	12	0	0	0	0	1	3
4242	2015-12-03	0	43	4	18.99	0	1	7	0	0	1	1	1	0	0	0	1	0	2	0	0	0	0	0	1	0	0	0	0	0	0	0	12	0	12	0	12	0	12	0	0	0	0	1	0
4243	2015-12-03	0	44	4	19.2	1	0	2	3	0	1	1	0	0	0	0	0	0	0	85	91	0	0	0	0	1	0	0	0	0	0	0	12	0	12	0	12	0	12	0	0	0	1	0	288
4244	2015-12-04	0	58	5	24.19	0	0	6	1	0	1	1	0	0	0	0	1	1	5	100	100	0	0	0	0	0	0	0	0	0	0	1	2	1	3	0	3	1	2	1	0	1	0	0	124
4245	2015-12-07	0	34	3	26.54	0	1	3	1	0	1	1	0	0	0	0	1	0	0	0	0	0	0	0	0	1	0	0	0	0	0	0	12	0	12	0	12	0	12	0	0	0	1	0	22
4246	2015-12-09	0	52	5	21.72	1	1	6	0	0	1	1	0	0	0	0	0	0	3	0	24	0	0	0	0	0	0	0	0	0	0	0	12	0	12	0	12	0	12	0	0	0	0	0	0
4247	2015-12-09	0	60	6	19.19	1	1	3	1	0	1	1	0	0	0	1	1	0	0	0	0	0	0	0	0	0	0	0	0	0	0	0	12	0	12	0	12	0	12	0	0	0	0	0	3
4248	2015-12-10	0	77	7	18.25	1	1	1	1	1	1	1	0	0	0	1	1	1	4	99	100	0	0	0	0	1	0	1	0	1	0	0	12	0	12	0	12	0	12	0	0	0	1	0	1
4249	2015-12-14	0	47	4	18.52	0	1	6	1	0	1	1	0	0	0	0	1	0	0	35	0	0	0	0	0	0	0	0	0	0	0	0	12	0	12	0	12	0	12	0	0	0	0	0	2
4250	2015-12-14	0	48	4	22.56	1	1	6	1	0	1	1	0	0	0	0	1	0	2	0	0	0	0	0	0	0	0	0	0	0	0	0	12	0	12	0	12	0	12	0	0	0	0	0	10
4251	2015-12-16	0	52	5	20.11	1	1	6	1	0	1	1	0	0	0	0	1	0	0	0	0	0	0	0	0	0	0	0	0	0	0	0	12	0	12	0	12	0	12	0	0	0	0	0	2
4252	2015-12-16	0	57	5	26.33	1	1	1	1	0	1	1	0	0	0	1	1	0	1	0	0	0	0	0	0	0	0	0	0	0	0	0	12	0	12	0	12	0	12	0	0	0	0	0	17
4253	2015-12-17	0	40	4	25.61	1	1	3	0	0	1	1	1	0	1	0	1	1	5	3	94	0	0	0	0	0	0	0	0	0	0	1	2	0	12	0	12	1	2	1	0	1	0	1	0
4254	2015-12-17	0	52	5	23.59	1	1	6	1	1	1	1	1	0	0	0	1	0	6	0	0	0	0	0	0	0	0	0	0	0	0	0	12	0	12	0	12	0	12	0	0	0	0	1	2
4255	2015-12-18	0	70	7	20.64	1	0	0	1	0	1	1	0	0		0	0	0	6	0	0	0	0	0	0	1	0	0	0	0	0	0	12	0	12	0	12	0	12	0	0	0	1	0	48
4256	2015-12-19	0	67	6	24.86	1	0	6	2	0	1	1	0	0		0	1	0	5	12	0	0	0	0	0	0	0	0	0	0	0	0	12	0	12	0	12	0	12	0	0	0	0	0	19
4257	2015-12-19	0	60	6	22.42	0	0	0	1	0	1	1	0	0		0	1	0	3	0	0	0	0	0	0	0	0	0	0	0	1	0	12	0	12	0	12	0	12	0	0	0	1	0	180
4258	2015-12-19	0	58	5	28.19	1	0	6	1	0	1	1	0	0		0	1	0	3	0	2	0	0	0	0	0	0	0	0	0	0	0	12	0	12	0	12	0	12	0	0	0	0	0	61
4259	2015-12-21	0	33	3	18.46	0	1	6	1	0	1	1	0	0	0	0	0	0	5	0	0	0	0	0	0	0	0	0	0	0	0	0	12	0	12	0	12	0	12	0	0	0	0	0	1
4260	2015-12-21	0	56	5	19.83	0	1	1	1	0	1	1	0	0	0	1	1	0	3	0	0	0	0	0	0	0	0	0	0	0	0	0	12	0	12	0	12	0	12	0	0	0	0	0	5
4261	2015-12-23	0	33	3	19.86	1	1	6	1	0	1	1	0	0	0	0	1	0	3	0	0	0	0	0	0	0	0	0	0	0	0	0	12	0	12	0	12	0	12	0	0	0	0	0	3
4262	2015-12-23	0	34	3	23.7	1	1	0	1	0	1	1	0	0	0	0	1	0	2	0	0	0	0	0	0	0	0	0	0	0	0	0	12	0	12	0	12	0	12	0	0	0	0	0	3
4263	2015-12-24	0	43	4	27.28	0	1	2	0	0	1	1	1	0	0	0	1	0	3	0	0	0	0	0	0	0	0	0	0	0	0	0	12	0	12	0	3	0	12	0	0	0	0	1	0
4264	2015-12-24	0	63	6	26.59	1	1	6	0	0	1	1	0	0	0	0	1	0	4	17	0	0	0	0	0	0	0	0	0	0	0	0	12	0	12	0	12	0	12	0	0	0	0	0	0
4265	2015-12-28	0	32	3	20.78	1	1	3	1	0	1	1	0	0	0	0	1	0	3	0	0	0	0	0	0	0	0	0	0	0	0	0	12	0	12	0	12	0	12	0	0	0	0	0	3
4266	2015-12-28	0	40	4	21.53	0	1	1	3	0	1	1	0	0	0	1	1	0	4	0	0	0	0	0	0	0	0	0	0	0	0	0	12	0	12	0	12	0	12	0	0	0	0	0	13
4267	2015-12-30	0	47	4	26.2	1	1	3	0	0	1	1	0	0	0	0	1	1	6	29	0	0	0	0	0	0	0	0	0	0	0	1	1	0	12	0	12	1	1	1	1	1	0	0	0
4268	2015-12-31	0	29	2	19.7	0	1	1	1	0	1	1	1	0	0	1	1	0	3	0	63	1	1	1	1	1	0	1	0	0	0	0	12	0	12	0	12	0	12	0	0	0	1	1	6
4269	2015-12-31	0	47	4	22.11	1	1	6	1	0	1	1	0	0	0	0	1	0	4	0	0	0	0	0	0	0	0	0	0	0	0	0	12	0	12	0	12	0	12	0	0	0	0	0	0
4271	2016-01-04	0	48	4	19.39	0	1	3	1	0	1	1	0	0	0	0	1	0	1	0	0	0	0	0	1	0	0	0	0	0	0	0	12	0	12	0	12	0	12	0	0	0	0	0	5.63
4272	2016-01-04	0	55	5	18.91	1	1	0	1	0	1	1	0	0	0	0	1	0	5	13	29	0	0	0	0	0	0	0	0	0	0	0	12	0	12	0	12	0	12	0	0	0	0	0	72.1
4273	2016-01-05	0	63	6	25.06	0	0	0	1	0	1	1	0	0		0	1	0	0	56	20	0	0	0	0	0	0	0	0	0	0	0	12	0	12	0	12	0	12	0	0	0	0	0	98.13
4274	2016-01-06	0	40	4	21.23	0	1	3	1	0	1	1	0	0	0	0	1	0	3	0	0	0	0	0	0	0	0	0	0	0	0	0	12	0	12	0	12	0	12	0	0	0	0	0	2.07
4275	2016-01-06	0	31	3	28.81	0	1	6	1	0	1	1	1	0	0	0	1	0	3	0	0	0	0	0	0	0	0	0	0	0	0	0	12	0	12	0	12	0	12	0	0	0	0	1	12.17
4276	2016-01-07	0	29	2	26.15	0	1	6	1	0	1	1	1	0	0	0	1	0	3	0	0	0	0	0	0	1	0	0	0	0	0	0	12	0	12	0	12	0	12	0	0	0	1	1	11.47
4277	2016-01-07	0	48	4	20.69	1	0	3	2	0	1	1	0	0		0	1	0	0	33	20	0	0	0	0	0	0	0	0	0	0	0	12	0	12	0	12	0	12	0	0	0	0	0	90.67
4279	2016-01-11	0	37	3	26.93	1	1	3	2	0	1	1	0	0	0	0	1	0	3	1	5	0	0	0	0	0	0	0	0	0	0	0	12	0	12	0	7	0	12	0	0	0	0	0	4.33
4280	2016-01-11	0	65	6	20.24	0	1	0	1	0	1	1	0	0	0	0	1	1	3	82	0	0	0	0	0	0	0	0	0	0	0	0	12	0	12	0	12	0	12	0	0	0	0	0	21.33
4281	2016-01-11	0	46	4	23.92	1	1	5	1	0	1	1	1	0	0	0	1	0	5	0	0	0	0	0	0	0	0	0	0	0	0	0	12	0	12	0	12	0	12	0	0	0	0	1	0.97
4282	2016-01-13	0	37	3	19.5	0	1	6	1	0	1	1	0	0	0	0	1	0	6	22	28	0	0	0	0	0	0	0	0	0	0	0	12	0	12	0	12	0	12	0	0	0	0	0	6.4
4283	2016-01-14	0	52	5	20.79	0	1	2	1	0	1	1	1	1	1	0	0	1	4	75	94	0	0	0	0	0	0	0	0	0	0	0	12	0	12	0	12	0	12	0	0	0	0	1	136.77
4284	2016-01-14	0	57	5	26.27	1	1	1	0	1	1	1	1	0	0	1	1	0	6	3	0	0	0	0	0	0	0	0	0	0	0	0	12	0	12	0	12	0	12	0	0	0	0	1	0
4287	2016-01-18	0	63	6	19.09	0	1	3	1	0	1	1	0	0	0	0	0	0	3	0	0	0	0	0	0	0	0	0	0	0	0	0	12	0	12	0	12	0	12	0	0	0	0	0	2
4288	2016-01-18	0	53	5	24.56	1	1	4	1	0	1	1	0	0	0	1	1	0	2	0	0	0	0	0	0	0	0	0	0	0	0	0	12	0	12	0	12	0	12	0	0	0	0	0	1.27
4289	2016-01-20	0	38	3	18.85	0	1	3	1	0	1	1	1	0	0	0	1	0	3	0	0	0	0	0	0	0	0	0	0	0	0	0	12	0	12	0	12	0	12	0	0	0	0	1	0.67
4290	2016-01-20	0	64	6	25.86	0	1	5	1	0	1	1	0	0	0	0	1	1	3	0	0	0	0	0	0	0	0	0	0	0	0	0	12	0	12	0	12	0	12	0	0	0	0	1	3.63
4291	2016-01-21	0	52	5	23.42	0	1	6	1	0	2	2	0	0	0	0	1	0	3	28	0	0	0	0	1	0	0	0	0	0	0	0	12	0	12	0	12	0	12	0	0	0	0	0	2.7
4293	2016-01-21	0	51	5	22.18	1	1	2	1	0	1	1	0	0	1	0	1	1	6	28	0	0	0	0	1	0	0	0	0	0	1	0	12	0	12	0	12	0	12	0	0	0	0	1	29.3
4294	2016-01-25	0	42	4	23.44	0	1	0	1	0	1	1	0	0	0	0	1	1	4	44	60	0	0	0	0	1	1	0	0	0	0	0	12	0	12	0	12	0	12	0	0	0	1	0	84.8
4295	2016-01-25	0	37	3	27.93	0	1	6	0	0	2	2	0	0	0	0	1	0	2	13	0	0	0	0	0	0	0	0	0	0	0	0	12	0	12	0	12	0	12	0	0	0	0	0	0
4296	2016-01-27	0	28	2	30.35	1	1	0	1	0	2	2	0	0	0	0	1	0	3	0	0	0	0	0	0	0	0	0	0	0	0	0	12	0	12	0	12	0	12	0	0	0	0	0	5.87
4297	2016-01-27	0	50	5	26.63	1	1	5	0	0	1	1	1	0	0	0	1	0	5	0	0	0	0	0	0	0	0	0	0	0	0	0	12	0	12	0	12	0	12	0	0	0	0	1	0
4298	2016-01-28	0	52	5	27.66	1	1	1	1	1	1	1	0	0	0	1	1	0	3	0	0	0	0	0	0	0	0	0	0	0	0	0	12	0	12	0	12	0	12	0	0	0	0	0	2.8
4299	2016-01-28	0	50	5	23.55	0	1	2	1	0	1	1	0	0	0	0	1	1	6	75	0	0	0	0	0	0	0	0	0	0	0	0	12	0	12	0	12	0	12	0	0	0	0	1	0.47
4301	2016-02-01	0	24	2	23.61	0	1	7	1	0	1	1	0	0	0	0	1	0	2	0	9	0	0	0	0	1	0	0	0	0	0	0	12	0	12	0	12	0	12	0	0	0	1	0	4
4302	2016-02-01	0	33	3	20.14	0	1	6	2	0	1	1	0	0	0	0	1	0	2	1	45	0	0	0	1	0	0	0	0	0	0	0	12	0	12	0	12	0	12	0	0	0	0	0	71
4303	2016-02-03	0	43	4	26.6	1	1	3	1	0	1	1	0	0	0	0	1	0	5	0	0	0	0	0	0	0	0	0	0	0	0	0	12	0	12	0	12	0	12	0	0	0	0	0	25.07
4304	2016-02-03	0	33	3	17.09	0	1	2	1	0	1	1	0	0	0	0	1	0	3	0	46	0	0	0	0	0	0	0	0	0	0	0	12	0	12	0	12	0	12	0	0	0	0	0	2.07
4305	2016-02-04	0	67	6	24.03	0	1	4	1	1	1	1	1	0	0	0	1	1	3	47	0	0	0	0	0	0	0	0	0	0	0	0	12	0	12	0	12	0	12	0	0	0	0	1	4.17
4306	2016-02-04	0	54	5	21.5	0	1	6	1	0	1	1	1	0	0	0	1	1	4	55	31	0	0	0	0	0	0	0	0	0	0	1	9	0	12	0	12	1	9	0	0	0	0	1	35
4307	2016-02-11	0	32	3	22.45	0	1	7	2	0	1	1	0	0	0	0	0	0	3	0	0	0	0	0	1	0	0	0	0	0	0	1	7	0	12	0	12	1	7	0	0	0	0	0	96
4308	2016-02-11	0	40	4	30	1	1	5	0	0	1	1	0	0	0	0	1	0	2	0	0	0	0	0	0	0	0	0	0	0	0	0	12	0	12	0	12	0	12	0	0	0	0	0	0
4309	2016-02-12	0	51	5	19.65	1	0	2	1	1	1	1	0	0	0	1	0	1	0	0	24	0	0	0	0	0	0	0	0	0	0	0	12	0	12	0	12	0	12	0	0	0	0	0	36
4310	2016-02-15	0	56	5	28.39	0	1	0	0	0	1	1	0	0	0	0	1	1	3	52	0	0	0	0	0	0	0	0	0	0	0	0	12	0	12	0	12	0	12	0	0	0	0	0	0
4311	2016-02-15	0	50	5	17.75	0	1	1	1	0	1	1	0	0	0	1	1	1	5	3	22	1	1	1	1	1	0	0	0	0	0	0	12	0	12	0	12	0	12	0	0	0	1	0	4
4312	2016-02-17	0	55	5	21.09	0	0	3	1	0	2	2	0	0	0	0	0	1	4	47	0	0	0	0	0	0	0	0	0	0	0	1	5	0	12	0	12	1	5	0	0	1	0	0	51
4313	2016-02-17	0	44	4	19.95	0	0	6	1	0	2	2	0	0	0	0	1	0	4	36	0	0	0	0	0	0	0	0	0	0	0	0	12	0	12	0	12	0	12	0	0	0	1	0	52
4314	2016-02-17	0	66	6	24.65	1	1	1	0	1	1	1	0	0	0	1	1	0	6	0	0	0	0	0	0	0	0	0	0	0	0	1	9	0	12	0	12	1	9	0	0	0	0	0	0
4315	2016-02-17	0	43	4	22.4	1	1	6	2	0	1	1	0	0	0	0	1	0	2	13	0	0	0	0	1	0	0	0	0	0	0	0	12	0	12	0	12	0	12	0	0	0	0	0	36
4316	2016-02-18	0	55	5	26.79	1	1	6	1	1	1	1	1	0	0	0	1	0	2	58	0	0	0	0	0	0	0	0	0	0	0	0	12	0	12	0	12	0	12	0	0	0	0	1	17
4317	2016-02-18	0	43	4	19.06	1	1	6	1	0	1	1	1	0	0	0	1	0	5	11	16	0	0	0	0	0	0	0	0	0	0	0	12	0	12	0	12	0	12	0	0	0	0	1	25
4318	2016-02-20	0	58	5	25.01	1	0	2	1	0	1	1	0	0	0	0	1	1	5	0	21	0	0	0	0	0	0	0	0	0	0	0	12	0	12	0	12	0	12	0	0	0	0	0	255
4319	2016-02-22	0	37	3	20.33	0	1	3	0	1	1	1	0	0	0	0	1	1	5	36	0	0	0	0	0	1	0	0	0	0	0	0	12	0	12	0	12	0	12	0	0	0	1	0	0
4320	2016-02-22	0	52	5	30.22	0	1	5	1	0	1	1	0	0	0	0	1	1	5	14	29	0	0	0	0	0	0	0	0	0	0	0	12	0	12	0	12	0	12	0	0	0	1	0	36
4321	2016-02-23	0	39	3	20.13	1	0	5	1	0	1	1	0	0		0	1	1	6	50	86	0	0	0	0	0	0	0	0	0	0	0	12	0	12	0	10	0	12	0	0	0	0	0	59
4322	2016-02-24	0	49	4	21.02	0	1	6	1	0	1	1	0	0	0	0	1	1	3	88	93	0	0	0	0	0	0	0	0	0	0	0	12	0	12	0	12	0	12	0	0	0	0	0	3
4323	2016-02-25	0	55	5	25.67	1	1	3	0	0	1	1	1	0	0	0	1	0	6	0	0	0	0	0	0	0	0	0	0	0	0	0	12	0	12	0	12	0	12	0	0	0	0	1	0
4324	2016-02-25	0	48	4	22.67	1	1	6	0	0	1	1	1	0	0	1	1	0	5	0	0	0	0	0	0	0	0	0	0	0	0	0	12	0	12	0	12	0	12	0	0	0	0	1	0
4325	2016-02-25	0	63	6	23.76	0	0	1	1	0	1	1	0	0		1	1	0	2	62	24	0	0	0	0	0	0	0	0	0	0	0	1	0	12	1	1	0	1	0	0	0	0	0	120
4327	2016-02-29	0	36	3	20.02	0	1	3	1	0	1	1	0	0	0	0	1	1	2	90	42	0	0	0	0	0	0	0	0	0	0	0	12	0	12	0	12	0	12	0	0	0	0	0	1
4328	2016-02-29	0	56	5	24.55	1	1	1	1	0	1	1	0	0	0	1	1	0	3	0	0	0	0	0	0	0	0	0	0	0	0	0	12	0	12	0	12	0	12	0	0	0	0	0	2
4329	2016-02-29	0	44	4	21.34	0	0	3	1	0	2	2	0	0	0	0	1	0	6	85	85	0	0	0	0	0	0	0	0	0	0	0	12	0	12	0	12	0	12	0	0	0	0	0	99
4330	2016-03-01	0	40	4	22.15	1	0	1	1	0	1	1	0	0	0	1	1	1	2	87	0	0	0	0	0	0	0	0	0	0	0	0	12	0	12	0	12	0	12	0	0	0	0	0	72
4331	2016-03-02	0	46	4	26.99	1	1	1	1	1	1	1	0	0	0	1	1	0	0	13	0	0	0	0	0	0	0	0	0	0	0	0	12	0	12	0	12	0	12	0	0	0	0	0	12
4332	2016-03-02	0	54	5	19.85	1	1	6	3	0	1	1	0	0	0	0	1	0	1	0	25	0	0	0	1	0	0	0	0	0	0	0	12	0	12	0	12	0	12	0	0	0	0	0	288
4333	2016-03-03	0	41	4	23.67	0	1	2	2	0	1	1	0	0	0	0	1	1	3	49	87	0	0	0	1	0	1	0	0	0	0	0	12	0	12	0	12	0	12	0	0	0	0	1	46
4334	2016-03-05	0	60	6	20.1	0	0	1	3	0	1	1	0	0		1	1	0	0	47	2	0	0	0	0	0	0	0	0	0	0	0	12	0	12	0	12	0	12	0	0	0	0	0	96
4335	2016-03-06	0	49	4	25.93	0	0	0	2	0	1	1	0	0		0	1	0	0	0	0	0	0	0	0	0	0	0	0	0	0	0	12	0	12	0	12	0	12	0	0	0	0	0	108
4336	2016-03-07	0	38	3	17.71	1	1	3	0	0	1	1	0	0	0	0	1	0	2	0	0	0	0	0	0	0	0	0	0	0	0	0	12	0	12	0	12	0	12	0	0	0	0	0	0
4337	2016-03-07	0	46	4	21.51	1	1	3	1	0	1	1	0	0	0	0	1	0	6	0	0	0	0	0	0	0	0	0	0	0	0	0	12	0	12	0	12	0	12	0	0	0	0	0	4
4338	2016-03-09	0	48	4	30.1	1	1	6	1	0	1	1	1	0	0	0	1	0	4	0	0	0	0	0	0	0	0	0	0	0	0	0	12	0	12	0	12	0	12	0	0	0	0	1	3
4339	2016-03-09	0	54	5	23.37	1	1	6	1	0	1	1	1	0	0	0	1	0	3	0	0	0	0	0	0	0	0	0	0	0	0	0	12	0	12	0	12	0	12	0	0	0	0	1	5
4340	2016-03-10	0	38	3	21.53	0	1	3	1	0	1	1	0	0	0	0	1	1	5	72	0	0	0	0	0	0	0	0	0	0	0	0	12	0	12	0	12	0	12	0	0	0	0	1	4
4341	2016-03-10	0	53	5	24.37	1	1	1	0	0	2	2	0	0	0	1	1	0	3	0	5	0	0	0	0	0	0	0	0	0	0	0	12	0	12	0	12	0	12	0	0	0	0	0	0
4342	2016-03-14	0	56	5	29.55	1	1	6	1	0	1	1	0	0	0	0	1	0	2	10	54	0	0	0	0	0	0	0	0	0	0	0	12	0	12	0	12	0	12	0	0	0	0	0	104.43
4343	2016-03-14	0	53	5	24.59	1	1	3	1	0	1	1	0	0	0	0	1	0	1	20	0	0	0	0	0	0	0	0	0	0	0	0	12	0	12	0	12	0	12	0	0	0	0	0	3.1
4344	2016-03-16	0	43	4	22.06	0	1	2	1	0	1	1	0	0	1	0	1	1	4	86	0	0	0	0	0	0	0	0	0	0	0	0	12	0	12	0	12	0	12	0	0	0	0	1	2.93
4345	2016-03-16	0	59	5	24.17	1	1	1	1	1	1	1	1	0	0	1	1	0	5	13	0	0	0	0	0	0	0	0	0	0	0	0	12	0	12	0	12	0	12	0	0	0	0	1	2.3
4346	2016-03-17	0	54	5	24.15	1	1	6	1	0	1	1	0	0	0	0	1	0	5	3	4	0	0	0	0	0	0	0	0	0	0	0	12	0	12	0	12	0	12	0	0	0	0	0	4.53
4347	2016-03-17	0	35	3	16.92	0	1	6	1	0	1	1	1	0	0	0	1	1	5	0	24	0	0	0	0	0	0	0	0	0	0	0	12	0	12	0	12	0	12	0	0	0	0	1	2.83
4348	2016-03-21	0	57	5	23.1	1	1	6	1	0	1	1	0	0	0	0	1	1	4	45	0	0	0	0	0	0	0	0	0	0	0	0	12	0	12	0	12	0	12	0	0	0	0	0	34.67
4349	2016-03-21	0	55	5	25.61	1	1	1	1	1	1	1	0	0	0	1	1	0	0	0	0	0	0	0	0	0	0	0	0	0	0	0	12	0	12	0	12	0	12	0	0	0	0	0	33.13
4350	2016-03-23	0	38	3	25.85	1	1	1	1	0	1	1	0	0	0	1	1	0	3	0	0	0	0	0	0	0	0	0	0	0	0	0	12	0	12	0	12	0	12	0	0	0	0	0	6.73
4351	2016-03-23	0	28	2	18.43	0	1	7	1	0	1	1	0	0	0	0	1	0	2	0	0	0	0	0	0	0	0	0	0	0	0	0	12	0	12	0	12	0	12	0	0	0	0	0	1.07
4352	2016-03-24	0	46	4	23.22	0	1	6	1	0	1	1	1	0	0	0	1	0	4	0	0	0	0	0	0	0	0	0	0	0	0	0	12	0	12	0	12	0	12	0	0	0	0	1	3.17
4353	2016-03-24	0	42	4	17.53	0	1	6	1	0	1	1	1	0	0	0	1	0	3	0	0	0	0	0	0	0	0	0	0	0	0	0	12	0	12	0	12	0	12	0	0	0	0	1	11.77
4354	2016-03-26	0	45	4	19.22	0	0	0	3	0	1	1	0	0		0	1	0	2	0	0	0	0	0	0	0	0	0	0	0	0	1	6	0	12	0	12	1	6	0	0	1	0	0	170.83
4355	2016-03-26	0	39	3	20.67	1	0	0	1	0	1	1	0	0		0	1	1	5	49	63	0	0	0	0	0	0	0	0	0	0	1	3	1	11	0	11	1	3	1	0	1	0	0	122.83
4356	2016-03-28	0	35	3	20.48	1	1	6	3	0	1	1	0	0	0	0	1	0	1	0	0	0	0	0	0	0	0	0	0	0	0	0	12	0	12	0	12	0	12	0	0	0	0	0	15.13
4357	2016-03-28	0	49	4	20.66	0	0	6	1	0	1	1	0	0	0	0	0	1	5	13	65	0	0	0	0	0	0	0	0	0	0	0	12	0	12	0	12	0	12	0	0	0	0	0	362.9
4358	2016-03-29	0	37	3	20.38	1	0	6	1	0	1	1	0	0		0	1	0	0	14	0	0	0	0	0	0	0	0	0	0	0	1	12	0	12	0	12	1	12	0	0	0	0	0	194.93
4359	2016-03-30	0	47	4	18.63	1	1	3	2	0	1	1	0	0	0	0	1	0	0	0	0	0	0	0	1	0	0	0	0	0	0	0	12	0	12	0	12	0	12	0	0	0	0	0	170.97
4360	2016-03-30	0	61	6	24.93	0	1	1	1	0	1	1	0	0	0	1	1	1	2	81	95	0	0	0	0	0	0	0	0	0	0	0	12	0	12	0	12	0	12	0	0	0	0	1	74.97
4361	2016-03-31	0	58	5	21.69	0	1	3	1	0	1	1	0	0	0	0	1	1	3	4	71	0	0	0	0	0	0	0	0	0	0	0	12	0	12	0	12	0	12	0	0	0	0	1	2.73
4362	2016-03-31	0	50	5	23.25	1	1	1	1	0	1	1	0	0	0	1	1	0	0	8	0	0	0	0	0	0	0	0	0	0	0	0	12	0	12	0	12	0	12	0	0	0	0	0	17
4363	2016-03-31	0	57	5	24.43	0	0	6	2	0	1	1	0	0		0	1	0	4	36	57	0	0	0	1	0	0	0	0	0	0	0	12	0	12	0	12	0	12	0	0	0	0	0	94
4364	2016-04-04	0	68	6	22.99	1	1	6	1	1	1	1	0	0	0	0	1	0	2	0	0	0	0	0	1	0	0	0	0	0	0	0	12	0	12	0	12	0	12	0	0	0	0	0	15.1
4365	2016-04-04	0	46	4	22.51	1	1	3	1	0	1	1	0	0	0	0	1	0	3	0	0	0	0	0	0	0	0	0	0	0	0	0	12	0	12	0	12	0	12	0	0	0	0	0	2.13
4366	2016-04-06	0	55	5	23.26	1	1	0	1	1	1	1	0	0	0	0	1	0	4	13	17	0	0	0	0	0	0	0	0	0	0	0	12	0	12	0	12	0	12	0	0	0	0	0	0.03
4367	2016-04-06	0	58	5	22	0	0	0	1	0	1	1	0	0	0	0	1	0	3	0	0	0	0	0	0	0	0	0	0	0	0	0	12	0	12	0	12	0	12	0	0	0	0	0	183.17
4368	2016-04-06	0	50	5	22.31	1	0	6	1	0	2	2	0	0	0	0	1	1	0	99	72	0	0	0	0	0	0	0	0	0	0	0	12	0	12	0	12	0	12	0	0	0	0	0	63.17
4369	2016-04-07	0	22	2	17.07	1	0	2	2	0	1	1	0	0	0	0	1	1	5	0	5	0	0	0	1	0	0	0	0	0	0	0	12	0	12	0	12	0	12	0	0	0	1	0	141.2
4370	2016-04-07	0	58	5	22.77	0	1	0	1	1	1	1	1	0	0	0	1	1	2	0	66	0	0	0	0	0	0	0	0	0	0	0	12	0	12	0	12	0	12	0	0	0	0	1	8.2
4371	2016-04-07	0	47	4	14.71	0	1	6	1	0	1	1	1	0	0	0	0	0	6	0	0	0	0	0	0	0	0	0	0	0	0	0	12	0	12	0	12	0	12	0	0	0	0	1	13.37
4372	2016-04-10	0	45	4	21.97	1	0	6	3	0	2	2	0	0	0	0	1	0	3	23	0	0	0	0	0	0	0	0	0	0	0	0	12	0	12	0	12	0	12	0	0	0	0	0	92
4373	2016-04-11	0	46	4	16.23	0	1	0	1	0	1	1	0	0	0	0	1	0	0	36	60	0	0	0	0	0	0	0	0	0	0	0	12	0	12	0	12	0	12	0	0	0	0	0	0.37
4374	2016-04-11	0	28	2	29.68	1	1	3	1	0	2	2	0	0	0	1	1	0	2	1	0	0	0	0	0	0	0	0	0	0	0	1	0	0	12	0	12	1	0	1	1	1	0	0	4.47
4375	2016-04-14	0	52	5	19.47	1	1	6	1	0	1	1	0	0	0	0	1	1	5	74	19	0	0	0	0	0	0	0	0	0	0	0	12	0	12	0	2	0	12	0	0	0	0	0	27.43
4376	2016-04-14	0	52	5	24.44	1	1	6	1	0	1	1	0	0	0	0	1	0	5	3	39	0	0	0	0	0	1	1	0	0	0	0	12	0	12	0	12	0	12	0	0	0	0	0	243.43
4377	2016-04-14	0	42	4	20	0	0	7	3	0	1	1	0	0	0	0	0	0	1	0	29	0	0	0	0	0	0	0	0	0	0	0	12	0	12	0	12	0	12	0	0	0	0	0	219.43
4378	2016-04-18	0	46	4	26.04	1	1	6	1	0	1	1	0	0	0	0	1	0	4	0	0	0	0	0	0	0	0	0	0	0	0	0	12	0	12	0	12	0	12	0	0	0	0	0	4.57
4379	2016-04-18	0	54	5	24.8	1	1	3	0	0	1	1	1	0	0	0	1	0	3	34	0	0	0	0	0	0	0	0	0	0	0	0	12	0	12	0	12	0	12	0	0	0	0	1	0
4380	2016-04-20	0	53	5	22.89	1	1	1	1	0	1	1	1	0	0	1	1	0	3	0	0	0	0	0	0	0	0	0	0	0	0	0	12	0	12	0	12	0	12	0	0	0	0	1	14.43
4381	2016-04-20	0	30	3	18.75	1	1	3	1	0	1	1	0	0	0	0	1	0	3	0	0	0	0	0	0	0	0	0	0	0	0	0	12	0	12	0	12	0	12	0	0	0	0	0	87.63
4382	2016-04-21	0	26	2	27.17	1	1	1	1	0	1	1	1	0	0	1	1	0	3	0	7	0	0	0	0	0	0	0	0	0	0	0	12	0	12	0	12	0	12	0	0	0	0	1	5.33
4383	2016-04-21	0	49	4	21.79	0	1	6	1	0	1	1	0	1	1	0	1	1	5	40	19	0	0	0	0	0	0	0	0	0	0	0	12	0	12	0	12	0	12	0	0	0	0	1	11.67
4385	2016-04-25	0	65	6	22.02	1	1	1	1	1	1	1	0	0	0	1	1	0	4	3	0	0	0	0	0	0	0	0	0	0	0	0	12	0	12	0	12	0	12	0	0	0	0	0	9.47
4386	2016-04-25	0	58	5	15.93	1	1	3	1	0	2	2	0	0	0	0	1	0	6	76	8	0	0	0	1	0	0	0	0	0	0	0	12	0	12	0	12	0	12	0	0	0	0	0	150.8
4387	2016-04-27	0	46	4	22.75	0	1	2	1	0	1	1	0	0	0	0	1	0	3	33	0	0	0	0	0	0	0	0	0	0	0	0	12	0	12	0	12	0	12	0	0	0	1	0	8.87
4388	2016-04-27	0	56	5	20.64	1	1	1	1	0	1	1	1	0	0	1	1	0	3	4	0	0	0	0	0	0	0	0	0	0	0	0	1	0	12	1	1	0	1	0	0	0	0	1	2.53
4389	2016-04-28	0	46	4	19.82	1	0	4	3	0	1	1	0	0		0	0	0	0	3	0	0	0	0	0	0	0	0	0	0	0	0	12	0	12	0	12	0	12	0	0	0	0	0	146.9
4390	2016-04-28	0	63	6	21.71	1	1	1	1	1	1	1	1	0	0	1	1	0	3	19	0	0	0	0	0	1	0	0	0	0	0	0	12	0	12	0	12	0	12	0	0	0	1	1	1.1
4391	2016-04-28	0	34	3	17.41	1	1	3	0	0	1	1	0	0	0	0	1	0	3	0	0	0	0	0	0	0	0	0	0	0	0	0	12	0	12	0	12	0	12	0	0	0	0	0	0
4392	2016-04-30	0	59	5	20.94	1	0	6	1	0	1	1	0	0	0	0	1	0	4			0	0	0	0	0	0	0	0	0	0	0	12	0	12	0	12	0	12	0	0	0	0	0	171.97
4395	2016-05-02	0	35	3	25.14	1	1	3	0	1	1	1	0	0	0	0	0	0	1	0	0	0	0	0	0	0	0	0	0	0	0	0	12	0	12	0	12	0	12	0	0	0	0	0	0
4396	2016-05-02	0	50	5	21.96	0	1	6	1	0	1	1	0	0	0	0	1	0	3	3	0	0	0	0	0	0	0	0	0	0	0	0	12	0	12	0	12	0	12	0	0	0	0	0	5.67
4397	2016-05-04	0	59	5	22.81	0	1	1	1	0	1	1	0	0	0	1	1	0	5	0	0	0	0	0	0	0	0	0	0	0	0	0	12	0	12	0	12	0	12	0	0	0	0	0	6.1
4398	2016-05-04	0	54	5	18.77	1	1	6	1	0	2	2	0	0	0	0	1	0	4	1	17	0	0	0	0	0	0	0	0	0	0	0	12	0	12	0	12	0	12	0	0	0	0	0	51.1
4400	2016-05-09	0	40	4	19.84	1	1	3	1	0	1	1	0	0	0	0	1	1	6	11	11	0	0	0	0	0	0	0	0	0	0	0	12	0	12	0	12	0	12	0	0	0	0	0	1.9
4401	2016-05-09	0	37	3	29.76	1	1	7	1	0	2	2	0	0	0	0	1	0	5	0	0	0	0	0	0	0	0	0	0	0	0	0	12	0	12	0	12	0	12	0	0	0	0	0	160.27
4402	2016-05-11	0	60	6	27.9	1	1	1	1	0	2	2	0	0	0	1	1	0	2	0	17	0	0	0	0	0	0	0	0	0	0	0	12	0	12	0	12	0	12	0	0	0	0	0	184.33
4403	2016-05-11	0	41	4	29.17	1	0	6	1	0	1	1	0	0	0	0	1	0	4	0	45	0	0	0	0	0	0	0	0	0	0	0	12	0	12	0	12	0	12	0	0	0	0	0	125.1
4404	2016-05-12	0	53	5	23.38	1	1	1	3	1	1	1	1	0	0	1	1	0	2	0	29	0	0	0	0	0	0	0	0	0	0	0	12	0	12	0	12	0	12	0	0	0	0	1	136.37
4405	2016-05-12	0	42	4	23.62	0	1	2	1	0	1	1	1	0	0	0	1	0	4	0	0	0	0	0	0	0	0	0	0	0	0	0	12	0	12	0	12	0	12	0	0	0	0	1	160.37
4407	2016-05-16	0	31	3	21.63	1	1	2	0	0	2	2	0	0	0	0	1	0	3	0	46	0	0	0	0	0	0	0	0	0	0	1	1	0	12	0	12	1	1	1	1	1	0	0	0
4408	2016-05-16	0	62	6	20.06	1	1	6	1	1	1	1	0	0	0	0	1	0	2	0	0	0	0	0	0	0	0	0	0	0	0	0	12	0	12	0	12	0	12	0	0	0	0	0	2.47
4409	2016-05-18	0	55	5	22.89	0	1	0	0	0	1	1	0	0	0	0	1	1	2	0	22	0	0	0	0	0	0	0	0	0	0	0	12	0	12	0	12	0	12	0	0	0	0	0	0
4410	2016-05-18	0	50	5	22.05	0	1	5	0	0	1	1	0	0	0	0	1	1	4	63	56	0	0	0	0	0	0	0	0	0	0	0	12	0	12	0	12	0	12	0	0	0	0	1	0
4411	2016-05-19	0	66	6	20.18	1	1	1	1	0	1	1	0	0	0	1	1	0	2	0	0	0	0	0	0	0	0	0	0	0	0	0	12	0	12	0	12	0	12	0	0	0	0	0	0.03
4412	2016-05-19	0	39	3	22.06	0	1	1	0	0	1	1	0	1	1	1	1	1	3	100	97	0	0	0	0	0	0	0	0	0	0	0	12	0	12	0	12	0	12	0	0	0	1	1	0
4413	2016-05-20	0	34	3	30.74	1	0	6	1	0	1	1	0	0		0	1	0	2	0	0	0	0	0	0	0	0	0	0	0	0	1	3	0	12	0	12	1	3	1	0	1	0	0	98.67
4414	2016-05-22	0	34	3	20.61	0	0	7	2	0	1	1	0	0	0	0	1	0	5	19	38	0	0	0	0	0	0	0	0	0	0	0	12	0	12	0	12	0	12	0	0	0	0	0	148.7
4415	2016-05-23	0	34	3	18.9	0	1	3	1	0	1	1	0	0	0	0	1	0	2	19	57	0	0	0	0	0	0	0	0	0	0	0	12	0	12	0	12	0	12	0	0	0	1	0	1.53
4416	2016-05-23	0	64	6	24.11	1	1	1	1	1	1	1	0	0	0	1	1	0	3	0	0	0	0	0	0	0	0	0	0	0	0	0	12	0	12	0	12	0	12	0	0	0	0	0	0.07
4417	2016-05-25	0	55	5	26.23	1	1	1	1	0	1	1	0	0	0	1	1	0	5	0	0	0	0	0	0	0	0	0	0	0	0	0	12	0	12	0	12	0	12	0	0	0	0	0	2.43
4418	2016-05-25	0	18	1	19.57	0	1	6	1	0	2	2	0	0	0	0	1	0	3	47	0	0	0	0	1	0	0	0	0	0	0	0	12	0	12	0	12	0	12	0	0	0	0	0	4.23
4419	2016-05-26	0	50	5	18.61	0	1	0	1	0	1	1	0	0	0	0	1	1	2	36	48	0	0	0	0	0	0	0	0	0	0	0	12	0	12	0	12	0	12	0	0	0	0	0	20.53
4420	2016-05-26	0	19	1	18.57	0	1	6	1	0	1	1	0	0	0	0	0	1	3	71	20	0	0	0	1	0	0	0	0	0	0	0	12	0	12	0	12	0	12	0	0	0	0	0	3.13
4421	2016-05-27	0	51	5	25.91	1	0	0	1	1	1	1	0	0	0	0	1	1	6	0	39	0	0	0	0	0	0	0	0	0	0	0	12	0	12	0	12	0	12	0	0	0	0	0	148.87
4423	2016-05-28	0	62	6	20.07	1	0	0	1	0	1	1	0	0		0	1	0	4	19	0	0	0	0	0	0	0	0	0	0	0	0	12	0	12	0	12	0	12	0	0	0	0	0	124.9
4424	2016-05-30	0	34	3	23.29	1	1	7	1	0	1	1	0	0	0	0	1	0	2	3	0	0	0	0	0	0	0	0	0	0	0	0	12	0	12	0	12	0	12	0	0	0	0	0	76.97
4425	2016-05-30	0	35	3	26.18	1	1	5	1	0	1	1	0	0	0	0	1	1	3	8	60	0	0	0	0	0	0	0	0	0	0	0	12	0	12	0	9	0	12	0	0	0	0	0	19.97
4427	2016-06-01	0	35	3	24.98	1	1	3	2	0	1	1	0	0	0	0	1	1	5	0	62	0	0	0	0	0	0	0	0	0	0	0	12	0	12	0	12	0	12	0	0	0	0	0	16
4428	2016-06-01	0	44	4	17.93	0	1	3	1	0	1	1	0	0	0	0	1	0	0			0	0	0	0	0	0	0	0	0	0	0	12	0	12	0	12	0	12	0	0	0	0	0	0.97
4429	2016-06-02	0	66	6	21.78	0	1	6	1	1	1	1	1	0	0	0	1	0	3	2	17	0	0	0	0	0	0	0	0	0	0	0	12	0	12	0	12	0	12	0	0	0	0	1	27.03
4430	2016-06-02	0	55	5	20.34	0	1	2	1	1	1	1	0	0	0	0	1	1	3	78	99	0	0	0	1	0	0	0	0	0	0	0	12	0	12	0	12	0	12	0	0	0	0	1	10.03
4431	2016-06-02	0	33	3	23.05	1	0	6	1	0	1	1	0	0		0	0	0	0	0	0	0	0	0	0	0	0	0	0	0	0	0	12	0	12	0	12	0	12	0	0	0	0	0	119.03
4432	2016-06-05	0	49	4	31.91	0	0	0	1	0	1	1	0	0	0	0	1	0	0	18	43	0	0	0	0	0	0	0	0	0	0	0	12	0	12	0	12	0	12	0	0	0	0	0	80.13
4433	2016-06-08	0	21	2	25.9	1	1	3	1	0	1	1	0	0	0	0	1	0	2	0	0	0	0	0	0	0	0	0	0	0	0	0	12	0	12	0	12	0	12	0	0	0	0	0	1.77
4434	2016-06-12	0	44	4	22.42	1	0	0	2	0	2	2	0	0	0	0	1	0	3	94	0	0	0	0	1	0	1	0	0	0	0	0	12	0	12	0	12	0	12	0	0	0	0	0	101.37
4435	2016-06-16	0	28	2	18.12	0	1	7	0	0	1	1	0	0	0	0	0	0	1	0	4	0	0	0	0	0	0	0	0	0	0	0	12	0	12	0	12	0	12	0	0	0	0	0	0
4436	2016-06-16	0	45	4	19.17	1	0	6	1	0	1	1	0	0		0	1	0	3	0	0	0	0	0	1	0	0	0	0	0	0	1	6	0	12	0	12	1	6	0	0	1	0	0	140.5
4437	2016-06-16	0	57	5	21.23	0	0	0	1	0	1	1	0	0	0	0	1	0	0	13	0	0	0	0	0	0	0	0	0	0	0	0	12	0	12	0	12	0	12	0	0	0	0	0	161.5
4438	2016-06-20	0	24	2	19.89	0	1	7	1	0	2	2	0	0	0	0	0	0	1	10	0	0	0	0	0	0	0	0	0	0	0	0	12	0	12	0	12	0	12	0	0	0	0	0	1.03
4439	2016-06-20	0	50	5	22.96	0	1	1	1	0	1	1	0	0	0	1	1	1	5	92	34	0	0	0	0	0	0	0	0	0	0	0	12	0	12	0	12	0	12	0	0	0	0	0	101.63
4440	2016-06-21	0	36	3	20.69	0	0	3	1	0	1	1	0	0	0	0	1	0	4	47	0	1	1	1	1	1	0	0	0	0	0	0	12	0	12	0	12	0	12	0	0	0	1	0	96.67
4441	2016-06-22	0	36	3	26.86	1	1	1	1	0	1	1	1	0	0	1	1	0	4	0	0	0	0	0	0	0	0	0	0	0	0	0	12	0	12	0	12	0	12	0	0	0	0	1	3.43
4442	2016-06-22	0	43	4	16.21	1	1	6	0	0	1	1	0	0	0	0	1	0	4	0	46	0	0	0	0	0	0	0	0	0	0	0	12	0	12	0	12	0	12	0	0	0	0	0	0
4443	2016-06-23	0	48	4	27.89	1	1	1	0	0	2	2	0	0	0	1	1	0	6	0	0	0	0	0	0	0	0	0	0	0	0	0	12	0	12	0	12	0	12	0	0	0	0	0	0
4444	2016-06-23	0	58	5	20.66	1	1	6	1	0	1	1	1	0	0	0	1	1	6	0	63	0	0	0	0	0	0	0	0	0	0	1	2	0	12	0	12	1	2	1	0	1	0	1	1.67
4445	2016-06-27	0	68	6	23.12	1	1	2	1	0	2	2	0	0	0	0	1	0	6	48	0	0	0	0	0	0	0	0	0	0	0	0	12	0	12	0	12	0	12	0	0	0	0	0	19.47
4446	2016-06-27	0	53	5	23.21	1	1	6	0	0	1	1	0	0	0	0	0	0	5	4	0	0	0	0	0	0	0	0	0	0	0	0	12	0	12	0	12	0	12	0	0	0	0	0	0
4447	2016-06-29	0	52	5	20.2	0	0	6	1	0	1	1	0	0	0	0	1	0	0	86	76	0	0	0	0	0	0	0	0	0	0	0	12	0	12	0	12	0	12	0	0	0	0	0	94.37
4448	2016-06-29	0	46	4	20.06	1	1	2	1	0	1	1	0	0	0	0	1	0	0	0	5	0	0	0	1	0	0	0	0	0	0	0	12	0	12	0	12	0	12	0	0	0	0	0	5.93
4449	2016-06-29	0	23	2	21.55	1	1	6	1	0	1	1	1	0	0	0	0	0	3	0	0	0	0	0	0	0	0	0	0	0	0	0	12	0	12	0	12	0	12	0	0	0	1	1	12.93
4450	2016-06-30	0	37	3	23.76	1	1	6	0	0	1	1	1	0	0	0	1	1	6	13	43	0	0	0	0	0	0	0	0	0	0	0	12	0	12	0	12	0	12	0	0	0	0	1	0
4451	2016-06-30	0	48	4	27.95	0	1	7	0	0	1	1	0	1	1	0	1	1	5	93	92	0	0	0	0	0	0	0	0	0	0	0	12	0	12	0	12	0	12	0	0	0	0	1	0
4452	2016-07-04	0	48	4	21.63	1	1	3	1	0	1	1	0	0	0	0	1	1	6	0	66	0	0	0	0	0	0	0	0	0	0	0	12	0	12	0	12	0	12	0	0	0	0	0	3.77
4453	2016-07-04	0	41	4	19.44	1	1	1	0	0	1	1	0	0	0	1	1	0	0	0	5	0	0	0	0	0	0	0	0	0	0	0	12	0	12	0	12	0	12	0	0	0	0	0	0
4454	2016-07-06	0	40	4	20.8	1	1	3	1	0	1	1	1	0	0	0	1	0	0			0	0	0	0	0	0	0	0	0	0	0	12	0	12	0	12	0	12	0	0	0	0	1	3.97
4455	2016-07-06	0	56	5	22.18	1	1	6	1	0	1	1	0	0	0	0	1	0	3	47	0	0	0	0	0	0	0	0	0	0	0	0	12	0	12	0	12	0	12	0	0	0	0	0	0.4
4456	2016-07-06	0	57	5	23.85	1	0	1	3	0	1	1	0	0		1	1	0	0	0	0	0	0	0	0	0	0	0	0	0	1	1	5	0	12	0	12	1	5	0	0	1	0	0	51.17
4457	2016-07-06	0	38	3	16.65	1	0	6	1	0	1	1	0	0	0	0	1	0	4	0	46	0	0	0	0	0	0	0	0	0	0	0	12	0	12	0	12	0	12	0	0	0	0	0	186.17
4458	2016-07-07	0	37	3	27.64	1	1	1	1	0	1	1	0	0	0	1	1	0	3	1	0	0	0	0	0	0	0	0	0	0	0	1	5	0	12	0	12	1	5	0	0	1	0	0	11.03
4459	2016-07-07	0	72	7	20.09	0	1	3	0	1	1	1	1	0	0	0	1	1	5	46	93	0	0	0	0	0	0	0	0	0	0	1	5	1	11	1	7	1	5	0	0	1	0	1	0
4460	2016-07-07	0	44	4	19.26	0	0	3	1	0	1	1	0	0	0	0	1	0	0	48	0	0	1	0	1	1	0	0	0	0	1	1	8	0	12	0	12	1	8	0	0	0	1	0	43.2
4461	2016-07-07	0	38	3	18	0	0	6	1	0	1	1	0	0	0	0	1	0	3	3	0	0	0	0	1	0	0	0	0	0	0	0	12	0	12	0	12	0	12	0	0	0	0	0	150.2
4462	2016-07-09	0	49	4	24.28	1	0	3	1	0	1	1	0	0	0	0	1	0	4	3	0	0	0	0	0	0	0	0	0	0	0	0	12	0	12	0	12	0	12	0	0	0	0	0	138.27
4463	2016-07-11	0	51	5	25.71	1	1	1	1	0	1	1	1	0	0	1	1	0	3	0	0	0	0	0	0	0	0	0	0	0	0	0	12	0	12	0	12	0	12	0	0	0	0	1	40.33
4465	2016-07-13	0	45	4	29.43	1	1	1	1	0	1	1	0	0	0	1	1	0	5	0	0	0	0	0	0	0	0	0	0	0	0	0	12	0	12	0	12	0	12	0	0	0	0	0	5.47
4466	2016-07-13	0	37	3	19.58	1	1	3	1	0	1	1	0	0	0	0	1	0	0	0	0	0	0	0	0	0	0	0	0	0	0	0	12	0	12	0	12	0	12	0	0	0	0	0	2.03
4467	2016-07-13	0	60	6	23.88	1	0	0	1	0	1	1	0	0	0	0	1	0	0	99	60	0	0	0	0	0	1	0	0	0	0	1	0	0	12	0	12	1	0	1	1	1	0	0	70.3
4468	2016-07-14	0	56	5	23.04	0	1	2	1	1	1	1	0	0	0	0	1	1	4	13	0	0	0	0	0	1	0	0	0	0	0	0	12	0	12	0	12	0	12	0	0	0	1	0	1.37
4469	2016-07-14	0	36	3	21.93	0	1	6	0	0	1	1	1	0	1	0	1	1	5	67	94	0	0	0	0	0	0	0	0	0	0	0	12	0	12	0	12	0	12	0	0	0	0	1	0
4471	2016-07-16	0	59	5	22.43	1	0	0	3	0	1	1	0	0		0	1	0	3	12	0	0	0	0	0	0	0	0	0	0	0	0	12	0	12	0	12	0	12	0	0	0	0	0	82.93
4472	2016-07-17	0	53	5	23.15	1	0	3	1	0	2	2	0	0	0	0	1	0	0	3	63	0	0	0	1	0	0	0	0	0	0	0	12	0	12	0	12	0	12	0	0	0	0	0	38.53
4473	2016-07-18	0	55	5	18.22	0	1	0	1	1	1	1	0	0	0	0	1	0	4	0	0	0	0	0	0	0	0	0	0	0	0	0	12	0	12	0	12	0	12	0	0	0	0	0	46.7
4474	2016-07-18	0	38	3	18.54	0	1	0	1	0	1	1	0	0	0	0	1	1	2	5	48	1	1	1	1	1	0	1	0	0	0	0	12	0	12	0	12	0	12	0	0	0	1	1	8.57
4475	2016-07-19	0	64	6	19.78	0	0	0	3	0	1	1	0	0		0	1	0	4	19	0	0	0	0	0	0	0	0	0	0	0	0	12	0	12	0	12	0	12	0	0	0	1	0	270.6
4476	2016-07-20	0	43	4	21.39	0	1	0	0	0	1	1	0	0	0	0	1	0	5	3	0	0	0	0	0	0	0	0	0	0	0	0	12	0	12	0	12	0	12	0	0	0	0	0	0
4477	2016-07-20	0	53	5	25.3	1	1	0	0	0	1	1	0	0	0	0	1	0	4	0	43	0	0	0	0	0	0	0	0	0	0	0	12	0	12	0	12	0	12	0	0	0	0	0	0
4478	2016-07-21	0	47	4	24.78	0	1	3	1	0	1	1	1	0	0	0	1	1	5	22	43	1	1	1	1	1	0	0	0	0	0	0	12	0	12	0	12	0	12	0	0	0	1	1	2.77
4479	2016-07-21	0	34	3	22.74	0	1	0	0	0	1	1	0	0	0	0	1	1	3	22	54	0	0	0	0	0	0	0	0	0	0	0	12	0	12	0	12	0	12	0	0	0	0	0	0
4481	2016-07-23	0	52	5	23.32	1	0	1	1	0	1	1	0	0	0	1	1	1	3	0	46	0	0	0	0	0	0	0	0	0	0	0	12	0	12	0	12	0	12	0	0	0	0	0	86.7
4482	2016-07-25	0	49	4	21.54	1	1	1	1	0	2	2	0	0	0	1	1	0	3	0	0	0	0	0	0	0	0	0	0	0	0	1	4	0	12	0	12	1	4	0	0	1	0	0	4.8
4483	2016-07-25	0	52	5	19.65	0	1	0	0	1	1	1	0	0	0	0	1	0	3	0	0	0	0	0	0	0	0	0	0	0	0	0	12	0	12	0	12	0	12	0	0	0	1	0	0
4484	2016-07-27	0	55	5	28.39	1	1	1	1	1	1	1	0	0	0	1	1	0	5	0	2	0	0	0	0	0	0	0	0	0	0	0	12	0	12	0	12	0	12	0	0	0	0	0	102.87
4485	2016-07-28	0	40	4	20.04	0	1	3	1	0	1	1	0	0	1	0	0	1	4	0	81	0	0	0	0	0	0	0	0	0	0	0	12	0	12	0	12	0	12	0	0	0	0	1	8.4
4486	2016-07-28	0	51	5	23.87	0	1	0	3	1	1	1	1	0	0	0	1	0	2	0	0	0	0	0	0	0	0	0	0	0	0	0	12	0	12	0	12	0	12	0	0	0	1	1	39.9
4487	2016-07-30	0	53	5	19.38	0	0	2	1	0	1	1	0	0	0	1	1	0	0	93	0	0	0	0	0	1	0	0	0	0	0	0	12	0	12	0	12	0	12	0	0	0	1	0	65.17
4488	2016-08-01	0	69	6	24.88	1	1	0	1	0	1	1	0	0	0	0	1	0	3	0	0	0	0	0	0	0	0	0	0	0	0	0	12	0	12	0	12	0	12	0	0	0	0	0	42
4489	2016-08-01	0	62	6	22.04	0	1	3	1	0	1	1	0	0	0	0	1	1	3	18	22	0	0	0	0	0	0	0	0	0	0	0	12	0	12	0	12	0	12	0	0	0	0	1	1.93
4490	2016-08-03	0	48	4	20.78	1	1	6	1	0	1	1	1	0	0	0	0	0	3	12	0	0	0	0	0	0	0	0	0	0	0	0	12	0	12	0	12	0	12	0	0	0	0	1	4.83
4491	2016-08-03	0	54	5	22.44	0	1	1	1	0	1	1	1	0	0	1	1	0	3	19	53	0	0	0	0	0	0	0	0	0	0	0	12	0	12	0	12	0	12	0	0	0	0	1	55.07
4492	2016-08-04	0	22	2	29.39	1	1	4	2	0	1	1	0	0	0	0	1	0	2	0	0	0	0	0	0	0	0	0	0	0	0	1	1	0	12	0	12	1	1	1	1	1	0	0	10.1
4493	2016-08-08	0	57	5	20.87	0	1	0	0	0	1	1	0	0	0	0	1	1	5	9	0	0	0	0	0	0	0	0	0	0	0	0	12	0	12	0	12	0	12	0	0	0	0	0	0
4494	2016-08-08	0	42	4	16.95	0	1	2	1	0	2	2	0	0	0	0	1	0	2	0	0	0	0	0	0	0	0	0	0	0	0	0	12	0	12	0	12	0	12	0	0	0	0	0	1.6
4496	2016-08-10	0	59	5	28.25	0	1	1	1	0	1	1	0	0	0	1	1	1	6	91	0	0	0	0	0	0	0	0	0	0	0	0	12	0	12	0	12	0	12	0	0	0	0	1	11.3
4497	2016-08-10	0	37	3	24.63	1	1	6	1	0	1	1	0	0	0	0	1	0	3	17	19	0	0	0	0	0	0	0	0	0	0	1	12	0	12	0	12	1	12	0	0	0	0	0	2.3
4498	2016-08-10	0	59	5	22.37	1	0	6	1	0	1	1	0	0		0	1	0	3	0	0	0	0	0	1	0	0	0	0	0	0	1	11	0	12	0	12	1	11	0	0	0	0	0	77.3
4499	2016-08-10	0	66	6	25.3	0	0	0	1	0	1	1	0	0		0	1	0	4	1	0	0	1	1	1	1	0	0	0	0	0	0	12	0	12	0	12	0	12	0	0	0	1	0	17.67
4500	2016-08-11	0	42	4	24.97	0	1	3	2	0	1	1	0	0	1	0	0	1	5	79	0	0	0	0	0	0	0	0	0	0	0	0	12	0	12	0	12	0	12	0	0	0	0	1	184.33
4501	2016-08-11	0	44	4	23.18	1	1	6	1	0	2	2	0	0	0	0	1	0	6	1	1	0	0	0	0	0	0	0	0	0	0	0	12	0	12	0	12	0	12	0	0	0	0	0	7.53
4502	2016-08-12	0	61	6	20.83	1	0	6	1	0	1	1	0	0		0	1	0	4	8	0	0	0	0	0	0	0	0	0	0	0	0	12	0	12	0	12	0	12	0	0	0	0	0	139.37
4503	2016-08-12	0	64	6	25.81	1	0	0	1	0	1	1	0	0		0	1	0	3	3	46	0	0	0	0	0	0	0	0	0	0	0	12	0	12	0	12	0	12	0	0	0	0	0	33.37
4504	2016-08-16	0	44	4	22.27	0	0	0	2	0	1	1	0	0		0	1	0	2	0	0	0	0	0	1	0	0	0	0	0	0	0	12	0	12	0	12	0	12	0	0	0	0	0	85.5
4505	2016-08-17	0	54	5	22.3	1	1	2	1	0	1	1	0	0	0	0	1	0	3	0	0	0	0	0	0	0	0	0	0	0	0	0	12	0	12	0	12	0	12	0	0	0	0	0	3.7
4506	2016-08-17	0	62	6	21.44	0	1	3	0	0	2	2	0	0	0	0	1	0	3	0	0	0	0	0	0	0	0	0	0	0	0	0	12	0	12	0	12	0	12	0	0	0	0	0	0
4507	2016-08-17	0	60	6	22.28	0	0	0	1	0	2	2	0	0		0	1	0	3	80	29	0	0	0	0	1	0	0	0	0	0	0	12	0	12	0	12	0	12	0	0	0	1	0	148.53
4508	2016-08-18	0	55	5	23.06	1	0	2	1	0	1	1	0	0	0	0	1	1	5	22	24	0	0	0	0	0	0	0	0	0	0	0	12	0	12	0	12	0	12	0	0	0	0	0	118.57
4509	2016-08-18	0	41	4	19.85	0	1	3	1	0	1	1	0	0	0	0	1	0	4	24	0	0	0	0	1	0	0	0	0	0	0	0	12	0	12	0	12	0	12	0	0	0	0	0	1.83
4510	2016-08-18	0	44	4	24.44	1	1	2	2	1	1	1	0	0	0	0	1	0	3	0	0	0	0	0	1	0	0	0	0	0	0	0	12	0	12	0	12	0	12	0	0	0	0	0	151.57
4511	2016-08-20	0	35	3	21.23	1	0	6	1	0	1	1	0	0		0	1	1	4	37	59	0	0	0	0	0	0	0	0	0	0	0	12	0	12	0	12	0	12	0	0	0	0	0	127.63
4512	2016-08-24	0	48	4	26.92	0	1	0	2	0	1	1	0	0	1	1	1	1	0	96	76	0	1	0	0	0	0	0	0	0	0	0	12	0	12	0	12	0	12	0	0	0	1	1	17.77
4513	2016-08-24	0	53	5	25.21	1	1	1	1	0	1	1	1	0	0	1	1	0	5	0	0	0	0	0	0	0	0	0	0	0	0	0	12	0	12	0	12	0	12	0	0	0	0	1	0.93
4514	2016-08-25	0	37	3	20.24	0	1	2	2	0	1	1	1	0	0	0	0	0	0	87	69	0	0	0	0	1	0	0	0	0	0	0	12	0	12	0	12	0	12	0	0	0	1	1	98.8
4515	2016-08-25	0	47	4	24.66	1	1	6	0	0	1	1	1	0	0	0	1	0	3	0	67	0	0	0	0	0	0	0	0	0	0	0	12	0	12	0	12	0	12	0	0	0	0	1	0
4516	2016-08-29	0	63	6	20.38	1	1	6	1	0	2	2	0	0	0	0	1	0	4	0	0	0	0	0	1	0	0	0	0	0	0	0	12	0	12	0	12	0	12	0	0	0	0	0	0.17
4517	2016-08-29	0	48	4	25.3	0	1	1	1	1	1	1	0	0	0	1	1	0	3	0	17	0	0	0	0	1	0	0	0	0	0	0	12	0	12	0	12	0	12	0	0	0	1	0	3.6
4518	2016-08-31	0	47	4	24.18	1	1	0	0	0	1	1	0	0	0	1	1	0	3	0	0	0	0	0	0	0	0	0	0	0	0	0	12	0	12	0	12	0	12	0	0	0	0	0	0
4519	2016-08-31	0	52	5	22.57	1	1	1	1	0	1	1	1	1	1	1	1	0	5	13	0	0	0	0	0	0	0	0	0	0	0	0	12	0	2	0	2	0	12	0	0	0	0	1	4.4
4521	2016-09-01	0	67	6	20.96	0	1	1	1	0	1	1	0	1	1	1	1	1	4	99	54	0	0	0	0	1	1	0	0	0	0	0	12	0	12	0	12	0	12	0	0	0	1	1	4
4523	2016-09-05	0	33	3	21.77	1	1	0	1	0	2	2	0	0	0	0	1	0	3	0	39	0	0	0	0	1	0	0	0	0	0	0	12	0	12	0	12	0	12	0	0	0	1	0	3.13
4524	2016-09-05	0	62	6	19.95	0	1	6	1	0	2	2	0	0	0	0	1	0	3	0	0	0	0	0	0	0	0	0	0	0	0	0	12	0	12	0	12	0	12	0	0	0	0	0	56.13
4525	2016-09-06	0	43	4	29.57	1	0	6	1	0	1	1	0	0		0	1	0	0	0	0	0	0	0	0	0	0	0	0	0	0	0	12	0	12	0	12	0	12	0	0	0	0	0	45.17
4526	2016-09-07	0	58	5	22.06	1	1	1	0	0	1	1	0	0	0	1	1	1	5	0	52	0	0	0	0	0	0	0	0	0	0	0	12	0	12	0	12	0	12	0	0	0	0	0	0
4527	2016-09-07	0	54	5	27.92	1	1	2	1	0	1	1	1	0	0	0	1	0	3	0	0	0	0	0	0	0	0	0	0	0	0	0	12	0	12	0	12	0	12	0	0	0	0	1	3.7
4529	2016-09-08	0	38	3	20.89	0	1	4	0	0	1	1	0	0	0	0	1	1	4	1	5	0	0	0	0	0	0	0	0	0	0	0	12	0	12	0	12	0	12	0	0	0	0	0	0
4530	2016-09-12	0	43	4	24.93	0	1	2	1	0	1	1	0	0	0	0	1	0	0	89	69	0	0	0	0	0	0	0	0	0	0	0	12	0	12	0	12	0	12	0	0	0	0	0	5.87
4531	2016-09-12	0	46	4	22.37	1	1	6	1	0	1	1	0	0	0	0	1	0	0	0	0	0	0	0	0	0	0	0	0	0	0	0	12	0	12	0	12	0	12	0	0	0	0	0	2.63
4532	2016-09-19	0	43	4	23.15	0	1	3	0	0	2	2	0	0	0	0	1	0	4	0	0	0	0	0	0	0	0	0	0	0	0	0	12	0	12	0	12	0	12	0	0	0	0	0	0
4533	2016-09-19	0	57	5	16.45	0	1	1	0	0	2	2	0	0	0	1	0	0	2	0	16	0	1	0	1	1	0	0	0	0	0	0	12	0	12	0	12	0	12	0	0	0	1	0	0
4534	2016-09-22	0	38	3	26.19	1	1	1	0	0	1	1	0	0	0	1	1	1	6	0	43	0	0	0	0	0	0	0	0	0	0	0	12	0	12	0	12	0	12	0	0	0	0	1	0.03
4535	2016-09-22	0	36	3	28.54	1	1	1	0	0	2	2	0	0	0	1	1	0	3	0	5	0	0	0	0	0	0	0	0	0	0	0	12	0	12	0	12	0	12	0	0	0	0	0	0.03
4537	2016-09-26	0	46	4	19.45	0	1	7	0	0	1	1	0	0	0	0	1	0	5	18	0	0	0	0	0	0	0	0	0	0	0	0	12	0	12	0	12	0	12	0	0	0	0	0	0
4538	2016-09-28	0	55	5	18.48	0	1	6	1	0	1	1	0	0	1	0	1	1	5	72	29	0	0	0	0	0	0	0	0	0	0	0	12	0	12	0	12	0	12	0	0	0	0	1	4.63
4539	2016-09-28	0	34	3	26.86	0	0	4	1	0	1	1	0	0		0	0	0	5	0	0	0	0	0	0	0	0	0	0	0	0	0	12	0	12	0	12	0	12	0	0	0	0	0	113.9
4541	2016-09-29	0	20	2	31.17	1	1	7	0	0	1	1	1	0	0	0	1	0	3	0	5	0	0	0	0	0	0	0	0	0	0	0	12	0	12	0	12	0	12	0	0	0	0	1	0
4542	2016-10-05	0	65	6	20.52	1	1	1	1	0	1	1	0	0	0	1	1	0	2			0	0	0	0	0	0	0	0	0	0	0	12	0	12	0	12	0	12	0	0	0	0	0	3
4544	2016-10-05	0	41	4	20.7	0	1	4	1	0	1	1	1	0	0	0	1	0	4			0	0	0	1	0	0	0	0	0	0	0	12	0	12	0	12	0	12	0	0	0	0	1	2
4546	2016-10-09	0	60	6	26.32	1	0	5	1	0	1	1	0	0		0	1	0	3	3	0	0	0	0	0	0	0	0	0	0	0	0	12	0	12	0	12	0	12	0	0	0	0	0	118
4547	2016-10-09	0	63	6	27.48	1	0	0	1	0	1	1	0	0		0	1	1	5	48	0	0	0	0	0	0	0	0	0	0	0	0	12	0	12	0	12	0	12	0	0	0	0	0	178
4548	2016-10-10	0	59	5	25.1	0	1	1	0	0	1	1	0	0	0	1	1	0	1	3	4	0	1	0	1	1	0	0	0	0	0	0	12	0	12	0	12	0	12	0	0	0	1	0	0
4549	2016-10-10	0	57	5	22.49	1	1	1	3	0	1	1	1	0	0	1	1	1	4	1	0	0	0	0	1	0	0	0	0	0	0	0	12	0	12	0	12	0	12	0	0	0	0	0	22
4550	2016-10-12	0	21	2	19.04	0	1	4	2	0	1	1	0	0	0	0	1	0	3	1	0	0	0	0	0	0	0	0	0	0	0	0	12	0	12	0	12	0	12	0	0	0	0	0	8
4551	2016-10-12	0	20	2	15.7	0	1	3	3	0	1	1	0	0	0	0	1	0	3	13	5	0	0	0	0	0	0	0	0	0	0	1	12	0	12	0	12	1	12	0	0	0	0	0	27
4552	2016-10-13	0	39	3	21.51	0	1	6	1	0	1	1	1	0	0	0	1	0	2	13	0	0	0	0	1	0	0	0	0	0	0	0	12	0	12	0	12	0	12	0	0	0	0	1	7
4553	2016-10-13	0	55	5	20.24	0	1	0	2	0	1	1	1	1	1	0	1	1	3	81	0	0	0	0	0	0	0	0	0	0	0	1	6	0	12	0	12	1	6	0	0	1	0	1	21
4554	2016-10-14	0	43	4	25.43	1	0	6	1	0	1	1	0	0	1	0	1	0	0	2	5	0	0	0	1	0	0	0	0	0	0	0	12	0	12	0	12	0	12	0	0	0	0	0	94
4555	2016-10-17	0	44	4	17.82	0	1	6	1	0	1	1	0	0	0	0	1	1	6	14	17	0	0	0	0	0	0	0	0	0	0	0	12	0	12	0	12	0	12	0	0	0	0	0	6
4556	2016-10-17	0	53	5	18.74	1	1	6	1	0	1	1	0	0	0	0	0	1	1	84	98	0	0	0	0	0	0	0	0	0	0	0	12	0	12	0	12	0	12	0	0	0	0	0	46
4557	2016-10-19	0	48	4	19.26	0	1	6	0	0	1	1	0	1	0	0	0	1	4	2	97	0	0	0	0	0	0	0	0	0	0	0	12	0	12	0	12	0	12	0	0	0	0	1	0
4558	2016-10-19	0	55	5	21.71	1	1	1	0	0	1	1	0	0	0	1	1	0	0	69	0	0	0	0	0	0	0	0	0	0	0	0	12	0	12	0	12	0	12	0	0	0	0	0	0
4559	2016-10-20	0	42	4	23.72	1	1	1	1	0	1	1	0	0	0	1	1	0	5	17	0	0	0	0	0	0	0	0	0	0	0	0	12	0	12	0	12	0	12	0	0	0	0	0	1
4560	2016-10-20	0	50	5	28.95	0	1	1	1	0	1	1	0	0	1	1	1	1	2	83	81	0	0	0	0	0	0	0	0	0	0	0	12	0	12	0	12	0	12	0	0	0	0	1	13
4561	2016-10-20	0	48	4	28.83	1	0	5	1	1	1	1	0	0		0	1	1	2	23	43	0	0	0	1	0	0	0	0	0	0	1	4	0	12	0	12	1	4	0	0	1	0	0	118
4562	2016-10-24	0	57	5	18.12	0	1	2	0	1	1	1	1	0	0	0	1	1	3	58	44	0	0	0	0	0	0	0	0	0	0	0	9	1	9	1	9	0	9	0	0	0	1	1	0
4563	2016-10-24	0	42	4	22.17	1	1	6	1	0	1	1	0	0	0	0	1	0	0	0	0	0	0	0	0	0	0	0	0	0	0	0	12	0	12	0	12	0	12	0	0	0	0	0	4
4564	2016-10-26	0	47	4	21.64	0	1	3	1	0	1	1	0	0	0	0	1	0	2	0	17	0	0	0	0	0	0	0	0	0	0	0	12	0	12	0	12	0	12	0	0	0	0	0	3
4565	2016-10-27	0	38	3	20.34	0	1	3	0	0	2	2	0	0	0	0	0	0	0	0	0	0	0	0	0	0	0	0	0	0	0	0	12	0	12	0	12	0	12	0	0	0	0	0	0
4566	2016-10-27	0	54	5	21.22	1	1	1	1	1	1	1	1	0	0	1	1	0	2	0	0	0	0	0	0	0	0	0	0	0	0	0	12	0	12	0	12	0	12	0	0	0	0	1	1
4567	2016-11-02	0	59	5	23.34	0	1	1	1	0	1	1	1	0	0	1	1	1	3	0	86	0	0	0	0	0	0	0	0	0	0	0	12	0	12	0	12	0	12	0	0	0	0	1	6
4568	2016-11-02	0	56	5	18.75	0	1	5	0	0	1	1	0	0	0	0	1	1	3	82	73	0	0	0	0	0	0	0	0	0	0	0	12	0	12	0	12	0	12	0	0	0	0	1	0
4569	2016-11-04	0	59	5	17.91	0	0	0	1	0	2	2	0	0		0	1	1	3	86	0	0	0	0	0	0	0	0	0	0	0	0	12	0	12	0	12	0	12	0	0	0	1	0	23
4570	2016-11-07	0	35	3	23.22	1	1	6	1	0	1	1	0	0	0	0	0	0	3	13	0	0	0	0	0	0	0	0	0	0	0	0	12	0	12	0	12	0	12	0	0	0	0	0	2
4571	2016-11-07	0	47	4	23.03	0	1	0	1	0	1	1	0	0	0	0	1	0	3	36	29	0	0	0	0	0	0	0	0	0	0	0	12	0	12	0	12	0	12	0	0	0	0	0	5
4573	2016-11-09	0	23	2	17.33	0	1	7	1	0	1	1	1	0	0	0	1	1	2	80	93	0	0	0	0	0	0	0	0	0	0	0	12	0	12	0	12	0	12	0	0	0	0	1	6
4574	2016-11-09	0	52	5	19.11	1	1	1	0	0	1	1	0	0	0	1	0	0	3	0	19	0	0	0	0	0	0	0	0	0	0	0	12	0	12	0	12	0	12	0	0	0	0	0	0
4575	2016-11-10	0	53	5	24.54	1	1	6	1	0	1	1	1	0	0	0	1	0	0	0	0	0	0	0	0	0	0	0	0	1	0	0	12	0	12	0	12	0	12	0	0	0	0	1	0
4576	2016-11-10	0	25	2	23.25	1	1	2	2	0	1	1	1	0	0	0	1	0	1	91	39	0	0	0	1	0	0	0	0	0	0	0	12	0	12	0	12	0	12	0	0	0	0	1	16
4577	2016-11-11	0	62	6	22.73	1	0	2	1	0	1	1	0	0		0	0	0	0	22	63	0	0	0	0	0	0	0	0	0	0	0	12	0	12	0	12	0	12	0	0	0	0	0	130
4578	2016-11-14	0	43	4	24.24	1	1	1	0	0	2	2	0	0	0	1	0	0	5	20	0	0	0	0	0	0	0	0	0	0	0	0	12	0	12	0	12	0	12	0	0	0	0	0	0
4579	2016-11-14	0	49	4	23.77	0	1	1	1	0	1	1	0	0	0	1	0	1	3	47	21	0	0	0	0	0	0	0	0	0	0	0	12	0	12	0	12	0	12	0	0	0	0	0	40
4580	2016-11-16	0	57	5	16.97	0	1	0	1	0	2	2	0	0	0	0	1	0	2	0	0	0	0	0	0	0	0	0	0	0	0	0	12	0	12	0	12	0	12	0	0	0	0	0	23
4581	2016-11-16	0	34	3	24.05	1	1	1	1	0	1	1	1	0	0	1	0	0	0	7	0	0	0	0	0	0	0	0	0	0	0	0	12	0	12	0	12	0	12	0	0	0	0	1	25
4582	2016-11-17	0	44	4	21.31	0	1	6	1	0	2	2	0	0	0	0	1	1	3	74	0	0	0	0	0	0	0	0	0	0	0	0	12	0	12	0	12	0	12	0	0	0	0	0	23
4583	2016-11-21	0	18	1	28.04	1	1	7	0	0	1	1	0	0	0	0	1	1	2			0	0	0	0	0	0	0	0	0	0	0	12	0	9	0	9	0	12	0	0	0	0	0	0
4584	2016-11-21	0	25	2	22.53	1	1	7	0	1	1	1	0	0	0	0	1	0	3	13	5	0	0	0	0	0	0	0	0	0	0	0	12	0	12	0	12	0	12	0	0	0	0	0	0
4586	2016-11-23	0	49	4	20.18	1	1	3	1	0	2	2	0	0	0	0	1	0	3	0	0	0	0	0	0	0	0	0	0	0	0	0	12	0	12	0	12	0	12	0	0	0	0	0	131
4587	2016-11-23	0	39	3	25.94	0	1	6	0	0	1	1	0	0	0	0	1	1	5	63	0	0	0	0	1	0	0	0	0	0	0	0	12	0	12	0	12	0	12	0	0	0	0	0	0
4588	2016-11-23	0	23	2	20.45	1	1	4	0	1	1	1	0	0	0	0	1	0	3			0	0	0	0	0	0	0	0	0	0	0	12	0	12	0	12	0	12	0	0	0	0	0	0
4589	2016-11-24	0	24	2	16.23	0	1	7	1	0	1	1	0	0	0	0	1	0	2	2	4	0	0	0	0	0	0	0	0	0	0	0	12	0	12	0	12	0	12	0	0	0	0	0	2
4590	2016-11-25	0	61	6	20.86	1	0	0	1	0	1	1	0	0		0	1	0	3	16	0	0	0	0	0	0	0	0	0	0	0	0	12	0	12	0	12	0	12	0	0	0	0	0	96
4591	2016-11-25	0	55	5	25.16	1	0	1	2	0	1	1	0	0	0	1	1	0	3	49	0	0	0	0	0	0	0	0	0	0	0	0	12	0	12	0	12	0	12	0	0	0	0	0	95
4592	2016-11-28	0	61	6	26.62	0	1	6	1	1	1	1	0	0	0	0	1	0	3	54	0	0	0	0	0	1	0	0	0	0	0	0	12	0	12	0	12	0	12	0	0	0	1	0	1
4593	2016-11-28	0	47	4	31.35	0	1	3	3	0	1	1	0	0	0	1	1	0	3	0	5	0	0	0	1	0	0	0	0	0	0	0	12	0	12	0	12	0	12	0	0	0	1	0	16
4594	2016-11-29	0	47	4	20.96	1	0	1	2	0	1	1	0	0		1	1	0	0	50	0	0	0	0	1	0	0	0	0	0	0	0	12	0	12	0	12	0	12	0	0	0	0	0	28
4595	2016-11-30	0	58	5	23.54	1	1	1	1	1	1	1	1	0	0	1	1	0	5	0	0	0	0	0	0	0	0	0	0	0	0	0	12	0	12	0	12	0	12	0	0	0	0	1	107
4596	2016-11-30	0	37	3	26.01	0	1	0	1	0	2	2	1	1	1	0	1	1	5	0	79	1	1	1	0	0	0	0	0	0	0	0	12	0	12	0	12	0	12	0	0	0	1	1	9
4597	2016-12-01	0	43	4	30.69	1	0	0	1	0	1	1	0	0		0	1	0	0	29	8	0	0	0	0	0	0	0	0	0	0	0	12	0	12	0	12	0	12	0	0	0	0	0	16
4598	2016-12-01	0	51	5	24.34	1	1	1	1	1	1	1	0	0	0	1	1	0	5	0	0	0	0	0	0	0	0	0	0	0	0	0	12	0	12	0	12	0	12	0	0	0	0	0	5
4599	2016-12-01	0	57	5	25.29	0	1	7	1	1	1	1	1	0	0	0	1	0	0	6	19	0	0	0	1	0	0	0	0	0	0	0	12	0	12	0	12	0	12	0	0	0	0	1	25
4600	2016-12-05	0	48	4	21.81	0	1	6	1	0	2	2	0	0	0	0	1	0	3	0	0	0	0	0	0	1	0	0	0	0	1	1	2	0	12	0	12	1	2	1	0	1	1	0	2
4601	2016-12-05	0	59	5	29.9	0	1	1	0	1	1	1	1	0	0	1	1	1	4	58	55	0	0	0	0	1	0	0	0	0	0	1	0	0	12	0	12	1	0	1	1	1	1	1	0
4604	2016-12-08	0	36	3	21.59	1	1	2	1	0	1	1	0	0	0	0	1	0	0	1	0	0	0	0	0	0	0	0	0	0	0	0	12	0	12	0	12	0	12	0	0	0	0	0	9
4605	2016-12-08	0	55	5	19.38	0	0	2	1	0	1	1	0	0	0	0	1	0	0	24	36	0	0	0	0	0	0	0	0	0	0	0	12	0	12	0	12	0	12	0	0	0	0	0	38
4606	2016-12-12	0	45	4	19.66	0	1	6	0	0	1	1	1	0	0	0	1	0	3	11	0	0	0	0	0	0	0	0	0	0	0	0	12	0	12	0	12	0	12	0	0	0	0	1	0
4607	2016-12-12	0	55	5	23.38	1	1	1	1	1	1	1	0	0	0	1	1	0	2	4	0	0	0	0	0	0	0	0	0	0	0	0	12	0	12	0	12	0	12	0	0	0	0	0	39
4609	2016-12-14	0	59	5	22.1	0	1	2	0	0	1	1	0	0	0	0	1	1	2	91	0	0	0	0	0	0	0	0	0	0	0	0	12	0	12	0	12	0	12	0	0	0	0	1	0
4610	2016-12-14	0	43	4	21.88	1	1	3	1	0	1	1	0	0	0	0	1	0	4	13	39	0	0	0	0	0	0	0	0	0	0	0	12	0	12	0	12	0	12	0	0	0	0	0	53
4611	2016-12-15	0	58	5	24	0	1	6	2	0	1	1	0	0	0	0	1	1	6	22	65	1	1	1	1	1	0	0	0	0	0	1	7	0	12	0	12	1	7	0	0	0	1	0	36
4612	2016-12-15	0	54	5	19.42	1	1	1	1	0	1	1	1	0	0	0	1	1	4	44	61	0	0	0	0	0	0	0	0	0	0	0	12	0	12	0	12	0	12	0	0	0	0	1	2
4614	2016-12-17	0	45	4	24.45	1	0	1	1	0	1	1	0	0		1	1	0	4	0	0	0	0	0	0	0	0	0	0	0	0	0	12	0	12	0	12	0	12	0	0	0	0	0	103
4615	2016-12-18	0	62	6	24.09	1	0	0	1	0	1	1	0	0		0	1	0	4	32	0	0	0	0	0	0	0	0	0	0	0	0	12	0	12	0	12	0	12	0	0	0	0	0	121
4616	2016-12-18	0	59	5	24.06	1	0	1	1	0	2	2	0	0	0	1	1	0	1	12	0	0	0	0	0	0	0	0	0	0	0	0	12	0	12	0	12	0	12	0	0	0	0	0	30
4617	2016-12-19	0	45	4	19.5	0	0	0	1	0	2	2	0	0	0	0	1	1	4	97	19	0	0	0	0	0	0	0	0	0	0	0	12	0	12	0	12	0	12	0	0	0	0	0	132
4618	2016-12-19	0	56	5	28.88	0	1	0	1	0	1	1	0	0	0	1	1	1	5	95	44	0	0	0	0	1	0	0	0	0	0	0	12	0	12	0	12	0	12	0	0	0	1	0	120
4619	2016-12-19	0	60	6	21.15	1	1	1	0	1	1	1	0	0	0	1	1	0	0	17	0	0	0	0	0	0	0	0	0	0	0	0	12	0	12	0	12	0	12	0	0	0	0	0	0
4620	2016-12-20	0	48	4	24.21	1	0	6	1	0	1	1	0	0	0	0	0	1	4	3	21	0	0	0	0	0	0	0	0	0	0	0	12	0	12	0	12	0	12	0	0	0	0	0	216
4622	2016-12-21	0	30	3	24.87	0	1	3	0	0	1	1	0	0	0	0	1	0	0	0	0	0	0	0	0	0	0	0	0	0	0	0	12	0	12	0	12	0	12	0	0	0	0	0	0
4623	2016-12-22	0	53	5	27.24	1	1	1	1	0	1	1	1	0	0	1	1	0	5	1	29	0	0	0	1	0	0	0	0	0	0	0	12	0	12	0	12	0	12	0	0	0	0	1	16
4624	2016-12-22	0	56	5	26.31	0	1	0	1	1	1	1	1	0	0	1	1	0	3	0	0	0	0	0	0	0	0	0	0	0	0	0	12	0	12	0	12	0	12	0	0	0	0	1	22
4625	2016-12-24	0	31	3	22.6	0	0	0	1	0	1	1	0	0	0	0	1	0	0	72	0	0	0	0	0	0	0	0	0	0	0	0	12	0	12	0	12	0	12	0	0	0	0	0	96
4626	2016-12-26	0	45	4	25.34	1	1	2	1	0	2	2	0	0	0	0	1	0	4	36	17	0	0	0	0	0	0	0	0	0	0	0	12	0	12	0	12	0	12	0	0	0	0	0	59
4627	2016-12-26	0	46	4	26.74	1	1	2	1	0	1	1	0	0	0	0	0	0	3	44	0	0	0	0	0	0	0	0	0	0	0	0	12	0	12	0	12	0	12	0	0	0	1	0	2
4628	2016-12-28	0	49	4	23.32	1	1	6	1	0	2	2	0	0	0	0	1	1	3	47	34	0	0	0	0	0	0	0	0	0	0	0	12	0	12	0	12	0	12	0	0	0	0	0	6
4629	2016-12-28	0	19	1	17.12	1	1	6	0	0	1	1	1	0	0	0	0	0	2	0	0	0	0	0	0	0	0	0	0	0	0	0	12	0	12	0	12	0	12	0	0	0	0	1	0
4630	2016-12-29	0	31	3	16.97	0	1	7	1	0	1	1	0	0	0	0	1	0	3	0	0	0	0	0	0	0	0	0	0	0	0	0	12	0	12	0	12	0	12	0	0	0	0	0	2
4631	2016-12-29	0	50	5	23.19	1	1	3	1	0	1	1	1	0	0	0	1	0	6	0	19	0	0	0	0	0	0	0	0	0	0	1	5	0	12	0	12	1	5	0	0	1	0	1	1
4633	2017-01-02	0	33	3	16.46	0	1	6	1	0	1	1	0	0	0	0	1	0	3	12	0	0	0	0	0	1	0	0	0	0	0	0	12	0	12	0	12	0	12	0	0	0	1	0	11
4635	2017-01-04	0	45	4	23.65	1	1	7	1	0	1	1	1	0	0	0	0	0	5	0	0	0	0	0	1	0	0	0	0	0	0	1	1	0	12	0	12	1	1	1	1	1	0	1	64
4636	2017-01-05	0	59	5	21.2	1	1	6	1	0	1	1	0	0	0	0	1	0	4	0	0	0	0	0	0	0	0	0	0	0	0	0	12	0	12	0	12	0	12	0	0	0	0	0	49
4637	2017-01-05	0	33	3	17.43	0	1	6	1	0	1	1	1	0	1	0	0	1	6	22	99	0	0	0	1	0	0	0	0	0	0	1	1	0	12	0	12	1	1	1	1	1	0	1	5
4638	2017-01-09	0	66	6	23.95	1	1	7	0	0	2	2	0	0	0	0	1	0	6	19	0	0	0	0	0	0	0	0	0	0	0	0	12	0	12	0	12	0	12	0	0	0	0	0	0
4639	2017-01-09	0	47	4	25.59	0	1	7	1	0	1	1	1	0	0	0	1	0	0	95	0	0	0	0	0	0	0	0	0	0	0	0	12	0	12	0	12	0	12	0	0	0	0	1	4
4640	2017-01-11	0	47	4	26.9	1	1	1	1	0	1	1	1	0	0	1	1	0	5	0	0	0	0	0	0	0	0	0	0	0	0	0	12	0	12	0	12	0	12	0	0	0	0	1	2
4641	2017-01-11	0	47	4	22.82	1	1	1	1	0	1	1	0	0	0	1	1	0	5	0	0	0	0	0	0	0	0	0	0	0	0	0	12	0	12	0	12	0	12	0	0	0	0	0	10
4642	2017-01-11	0	60	6	19.15	1	0	0	1	0	1	1	0	0		0	1	0	0	0	59	0	0	0	0	0	0	0	0	0	0	0	12	0	12	0	12	0	12	0	0	0	0	0	73
4644	2017-01-16	0	45	4	21.21	0	1	1	0	0	1	1	0	0	0	1	1	1	3	94	0	0	0	0	0	0	0	0	0	0	0	0	12	0	12	0	12	0	12	0	0	0	0	0	0
4645	2017-01-16	0	34	3	32.16	1	1	1	1	0	1	1	1	0	0	1	1	0	4	0	0	0	0	0	0	0	0	0	0	0	0	0	12	0	12	0	12	0	12	0	0	0	0	1	2
4647	2017-01-18	0	40	4	24.18	1	1	7	1	0	1	1	1	0	0	0	0	0	3	7	17	0	0	0	0	0	0	0	0	0	0	0	12	0	12	0	12	0	12	0	0	0	0	1	14
4648	2017-01-19	0	61	6	24.2	1	1	1	1	1	1	1	1	0	1	1	1	0	5	94	76	0	0	0	0	0	0	0	0	0	0	0	12	0	12	0	12	0	12	0	0	0	0	1	48
4649	2017-01-19	0	38	3	18.01	0	1	3	1	0	1	1	1	0	0	0	1	0	4	11	0	0	0	0	0	0	0	0	0	0	0	0	12	0	12	0	12	0	12	0	0	0	0	1	1
4650	2017-01-21	0	65	6	25.39	1	0	0	1	0	1	1	0	0	0	0	1	0	4	0	0	0	0	0	0	0	0	0	0	0	0	0	12	0	12	0	12	0	12	0	0	0	0	0	275
4651	2017-01-23	0	57	5	22.63	1	1	0	1	0	1	1	0	0	0	0	1	0	3	0	0	0	0	0	0	0	0	0	0	0	0	0	12	0	12	0	12	0	12	0	0	0	0	0	6
4652	2017-01-23	0	57	5	27.16	1	1	0	0	1	1	1	0	0	0	0	1	0	2	1	0	0	0	0	0	0	0	0	0	0	0	1	2	0	12	0	12	1	2	1	0	1	0	0	0
4653	2017-01-24	0	43	4	19.83	1	0	6	1	0	0		0	0	0	0	1	0	0	47	0	0	0	0	0	0	0	0	0	0	0	0	12	0	12	0	12	0	12	0	0	0	0	0	253
4654	2017-01-25	0	41	4	22.46	1	0	3	1	0	1	1	0	0		0	0	0	4	0	0	0	1	0	1	1	0	0	0	0	0	0	12	0	12	0	12	0	12	0	0	0	1	0	89
4655	2017-01-25	0	36	3	26.52	0	1	3	1	0	1	1	1	0	0	0	1	0	0	13	0	0	0	0	0	0	0	0	0	0	0	0	12	0	12	0	12	0	12	0	0	0	1	1	6
4656	2017-01-25	0	40	4	21.3	1	1	6	1	0	1	1	0	0	0	0	1	1	5	31	0	0	0	0	0	0	0	0	0	0	0	0	12	0	12	0	12	0	12	0	0	0	0	0	3
4657	2017-01-26	0	45	4	24.42	0	1	6	1	0	1	1	1	0	0	0	1	0	0	35	0	0	0	0	0	0	0	0	0	0	0	0	12	0	12	0	12	0	12	0	0	0	0	1	0
4658	2017-01-26	0	48	4	24.84	0	1	0	0	0	1	1	0	0	0	0	1	0	2	0	0	0	0	0	0	0	0	0	0	0	0	0	12	0	12	0	12	0	12	0	0	0	0	0	0
4659	2017-01-26	0	47	4	22.37	1	0	5	1	0	1	1	0	0		0	1	0	2	7	0	0	0	0	0	0	0	0	0	0	0	0	12	0	12	0	12	0	12	0	0	0	0	0	122
4660	2017-02-01	0	46	4	26.89	1	1	3	1	0	2	2	0	0	0	0	1	0	5	0	0	0	0	0	1	0	0	0	0	0	0	1	0	0	12	0	12	1	0	1	1	1	0	0	2
4661	2017-02-02	0	54	5	23.49	1	1	1	1	0	1	1	1	0	0	1	1	0	3	0	0	0	0	0	0	0	0	0	0	0	0	0	12	0	12	0	12	0	12	0	0	0	0	1	0
4662	2017-02-02	0	51	5	34.15	0	1	1	1	0	1	1	0	0	0	1	1	0	1	0	0	0	0	0	1	0	0	0	0	0	0	0	12	0	12	0	12	0	12	0	0	0	0	0	14
4663	2017-02-05	0	38	3	18.98	1	0	7	1	0	1	1	0	0	0	0	0	0	6	0	0	0	0	0	0	0	0	0	0	0	0	0	12	0	12	0	12	0	12	0	0	0	0	0	206
4664	2017-02-06	0	28	2	20.03	0	1	3	1	0	1	1	0	0	0	0	1	0	2	0	0	0	0	0	0	0	0	0	0	0	0	0	12	0	12	0	12	0	12	0	0	0	0	0	4
4665	2017-02-06	0	61	6	23.31	0	1	1	1	0	1	1	0	0	0	1	1	1	5	32	0	0	1	0	1	1	0	0	0	0	0	0	12	0	12	0	12	0	12	0	0	0	1	0	32
4666	2017-02-08	0	39	3	17.9	1	0	3	1	0	0		0	0		1	1	0	4	13	0	0	0	0	1	0	0	0	0	1	0	0	12	0	12	0	12	0	12	0	0	0	0	0	158
4667	2017-02-08	0	29	2	21.74	1	1	3	1	0	1	1	1	0	1	0	1	1	3	100	78	0	0	0	0	0	0	0	0	0	0	0	12	0	12	0	12	0	12	0	0	0	0	1	15
4669	2017-02-09	0	42	4	24.02	1	1	0	1	0	1	1	0	0	0	0	1	0	0	0	0	0	0	0	0	0	0	0	0	0	0	0	12	0	12	0	12	0	12	0	0	0	0	0	7
4670	2017-02-09	0	51	5	34.63	0	1	6	1	1	1	1	0	0	0	0	1	0	4	45	19	0	0	0	0	0	0	0	0	0	0	0	12	0	12	0	12	0	12	0	0	0	0	0	30
4672	2017-02-13	0	63	6	21.42	1	1	3	1	0	1	1	0	0	0	0	1	1	3	0	81	0	0	0	0	0	0	0	0	0	0	0	12	0	12	0	12	0	12	0	0	0	0	1	4
4673	2017-02-13	0	53	5	22.36	1	1	1	1	1	1	1	0	0	0	1	1	0	3	0	0	0	0	0	0	0	0	0	0	0	0	0	12	0	12	0	12	0	12	0	0	0	0	0	4
4674	2017-02-15	0	54	5	23.39	1	1	1	1	0	1	1	0	0	0	1	1	0	6	0	0	0	0	0	0	0	0	0	0	0	0	0	12	0	12	0	12	0	12	0	0	0	0	0	2
4675	2017-02-15	0	55	5	23.59	1	1	4	1	1	1	1	0	0	0	0	1	0	3	8	0	1	1	1	1	1	0	0	0	0	0	0	12	0	12	0	12	0	12	0	0	0	1	0	36
4676	2017-02-16	0	44	4	18.18	0	1	3	0	0	1	1	0	0	1	0	1	1	6	48	0	0	0	0	0	0	0	0	0	0	0	0	12	0	12	0	12	0	12	0	0	0	0	1	0
4677	2017-02-16	0	45	4	19.63	0	1	3	1	0	1	1	1	0	0	0	1	0	1	67	44	0	0	0	0	0	0	0	0	0	0	0	12	0	12	0	12	0	12	0	0	0	0	1	2
4678	2017-02-20	0	56	5	24.65	1	1	6	1	1	1	1	0	0	0	0	1	0	0	0	0	0	0	0	0	0	0	0	0	0	0	0	12	0	12	0	12	0	12	0	0	0	0	0	16
4679	2017-02-20	0	53	5	22.18	1	1	5	0	0	1	1	0	0	0	0	1	0	4	7	0	0	0	0	0	0	0	0	0	0	0	1	6	0	12	0	12	1	6	0	0	1	0	0	0
4680	2017-02-22	0	50	5	35.76	0	0	4	1	1	1	1	0	0	0	0	1	0	0	23	0	1	1	1	1	1	0	0	0	0	0	0	12	0	12	0	12	0	12	0	0	0	1	0	50
4681	2017-02-22	0	52	5	21.74	0	1	1	1	0	1	1	1	0	0	1	1	1	6	60	29	0	0	0	0	0	0	0	0	0	0	0	12	0	12	0	12	0	12	0	0	0	0	1	2
4682	2017-02-22	0	31	3	22.58	1	1	7	1	0	1	1	1	0	0	0	0	0	3	0	5	0	0	0	0	0	0	0	0	0	0	0	12	0	12	0	12	0	12	0	0	0	0	1	8
4684	2017-02-23	0	52	5	18.45	0	1	1	1	0	1	1	0	0	0	1	1	1	1	0	38	0	0	0	0	1	0	0	0	0	0	0	12	0	12	0	12	0	12	0	0	0	1	0	1
4685	2017-02-23	0	65	6	21.62	0	1	3	1	1	1	1	0	0	0	1	1	0	3	0	0	0	0	0	0	1	0	0	0	0	0	0	12	0	12	0	12	0	12	0	0	0	1	0	3
4686	2017-02-27	0	62	6	24.03	1	1	1	1	0	1	1	0	0	0	1	1	1	5	47	0	0	0	0	0	0	0	0	0	0	0	0	12	0	12	0	12	0	12	0	0	0	0	1	27
4687	2017-02-27	0	59	5	19.93	1	1	6	1	0	1	1	1	0	0	0	0	0	5	0	16	0	0	0	0	0	0	0	0	0	0	0	11	0	12	1	11	0	11	0	0	0	0	1	1
4688	2017-03-02	0	36	3	27.55	1	1	0	1	0	2	2	0	0	0	0	1	0	2	19	0	0	0	0	0	0	0	0	0	0	0	0	12	0	12	0	12	0	12	0	0	0	0	0	2
4689	2017-03-04	0	59	5	25.18	0	0	1	1	0	1	1	0	0		1	1	1	5	4	0	0	0	0	1	0	1	0	0	0	0	0	12	0	12	0	12	0	12	0	0	0	0	0	87
4690	2017-03-04	0	48	4	25.18	0	0	1	3	0	1	1	0	0	0	1	1	1	4	77	84	0	0	0	0	0	0	0	0	0	0	0	12	0	12	0	12	0	12	0	0	0	0	0	147
4691	2017-03-06	0	41	4	19.2	0	1	7	1	1	1	1	0	0	0	0	1	0	5	13	4	0	0	0	0	0	0	0	0	0	0	0	12	0	12	0	12	0	12	0	0	0	0	0	4
4692	2017-03-06	0	33	3	24.6	1	1	3	1	0	1	1	0	0	0	0	0	0	3	0	0	0	0	0	0	0	0	0	0	0	0	0	12	0	12	0	12	0	12	0	0	0	0	0	5
4693	2017-03-08	0	24	2	20.7	0	1	3	1	0	1	1	0	0	0	0	1	0	1	0	0	0	0	0	0	0	0	0	0	0	0	0	12	0	12	0	12	0	12	0	0	0	0	0	2
4694	2017-03-08	0	29	2	20.65	0	1	3	1	0	1	1	1	0	0	0	1	1	2	52	0	0	0	0	0	0	0	0	0	0	0	0	12	0	12	0	12	0	12	0	0	0	0	1	3
4696	2017-03-09	0	65	6	30.92	0	1	0	2	0	1	1	1	0	0	0	1	0	4	0	0	0	0	0	1	0	0	0	0	0	0	0	12	0	12	0	12	0	12	0	0	0	0	1	34
4697	2017-03-09	0	54	5	21.75	1	1	0	1	0	1	1	0	0	0	0	1	0	2	3	0	0	0	0	0	0	0	0	0	0	0	0	12	0	12	0	12	0	12	0	0	0	0	0	4
4699	2017-03-13	0	60	6	22.53	1	1	1	1	1	1	1	0	0	0	1	1	0	3	47	8	0	0	0	0	0	0	0	0	0	0	0	12	0	12	0	12	0	12	0	0	0	0	0	35
4700	2017-03-13	0	43	4	21.99	1	1	6	1	0	1	1	0	0	0	0	1	1	3	1	76	0	0	0	0	0	0	0	0	0	0	0	12	0	12	0	12	0	12	0	0	0	0	0	183
4701	2017-03-15	0	38	3	19.13	0	0	6	1	0	1	1	0	0		0	0	1	0	0	43	0	0	0	0	0	0	0	0	0	0	0	12	0	12	0	12	0	12	0	0	0	0	0	70
4702	2017-03-15	0	45	4	21.12	0	1	3	1	0	1	1	1	0	0	0	1	0	3	1	0	0	0	0	0	0	0	0	0	0	0	0	12	0	12	0	12	0	12	0	0	0	0	1	2
4703	2017-03-15	0	45	4	22.57	1	1	2	1	0	1	1	0	0	0	0	0	0	3	8	0	0	0	0	0	0	0	0	0	0	0	0	12	0	12	0	12	0	12	0	0	0	0	0	5
4704	2017-03-16	0	42	4	20.24	1	1	3	3	0	1	1	0	0	0	0	1	0	2	0	0	0	0	0	0	0	0	0	0	0	0	0	12	0	12	0	12	0	12	0	0	0	0	0	75
4705	2017-03-16	0	41	4	28.86	1	1	3	0	0	1	1	0	0	0	0	1	0	3	13	0	0	0	0	0	0	0	0	0	0	0	0	12	0	12	0	12	0	12	0	0	0	0	0	0
4706	2017-03-16	0	62	6	18.29	1	0	6	1	0	1	1	0	0		0	1	0	5	0	0	0	0	0	0	0	0	0	0	0	1	1	1	0	12	1	1	1	1	1	1	1	1	0	59
4707	2017-03-20	0	47	4	21.55	1	1	1	1	1	1	1	0	0	0	1	1	0	0	13	2	0	0	0	0	0	0	0	0	0	0	0	12	0	12	0	12	0	12	0	0	0	0	0	39
4708	2017-03-20	0	35	3	22.77	1	1	7	2	0	1	1	0	0	0	0	1	0	1	23	19	0	0	0	1	0	0	0	0	0	0	0	12	0	12	0	12	0	12	0	0	0	0	0	184
4709	2017-03-22	0	64	6	27.38	1	1	1	1	0	1	1	0	0	0	1	1	0	3	0	0	0	0	0	0	0	0	0	0	0	0	0	12	0	12	0	12	0	12	0	0	0	0	0	17
4711	2017-03-23	0	68	6	21.26	1	1	1	1	0	1	1	1	0	0	1	1	0	6	0	0	0	0	0	1	0	0	0	0	0	0	0	12	0	12	0	12	0	12	0	0	0	0	1	28
4713	2017-03-23	0	55	5	21.12	0	0	6	1	0	1	1	0	0		0	1	0	3	26	0	0	0	0	0	0	0	0	0	0	0	1	2	0	12	0	12	1	2	1	0	1	0	0	159
4714	2017-03-27	0	44	4	19.82	1	1	0	1	0	1	1	0	0	0	0	1	0	5	0	0	0	0	0	0	0	0	0	0	1	0	0	12	0	12	0	12	0	12	0	0	0	0	0	4
4716	2017-03-29	0	64	6	21.55	1	1	1	1	0	1	1	0	0	0	1	1	0	0	3	0	0	0	0	0	0	0	0	0	0	0	0	12	0	12	0	12	0	12	0	0	0	0	0	18
4717	2017-03-30	0	51	5	35.43	1	1	6	1	0	2	2	0	0	0	0	1	0	2	24	0	0	0	0	0	0	0	0	0	0	0	0	12	0	12	0	12	0	12	0	0	0	0	0	60
4718	2017-03-30	0	53	5	30.22	0	1	1	1	0	1	1	0	0	1	1	1	1	6			0	0	0	0	0	0	0	0	0	0	0	12	0	12	0	12	0	12	0	0	0	1	1	39
4719	2017-04-03	0	44	4	29.87	0	1	1	1	0	1	1	0	0	0	1	1	1	3	12	63	0	0	0	0	1	0	0	0	0	0	0	12	0	12	0	12	0	12	0	0	0	1	0	6
4720	2017-04-03	0	33	3	22.41	0	1	6	1	0	1	1	0	0	0	0	1	0	2	0	0	0	0	0	0	0	0	0	0	0	0	0	12	0	12	0	12	0	12	0	0	0	0	0	9
4721	2017-04-05	0	49	4	25.51	1	1	7	1	0	1	1	0	0	0	0	0	0	0	0	94	0	0	0	0	0	0	0	0	0	0	0	12	0	12	0	12	0	12	0	0	0	0	0	25
4722	2017-04-06	0	57	5	24.84	0	1	3	1	0	1	1	1	0	0	0	1	0	4	19	0	0	0	0	1	0	0	0	0	0	0	0	12	0	12	0	12	0	12	0	0	0	0	1	29
4723	2017-04-06	0	35	3	19.73	0	1	7	0	0	1	1	0	0	0	0	0	0	0	0	0	0	0	0	0	0	0	0	0	0	0	0	12	0	12	0	12	0	12	0	0	0	0	0	0
4726	2017-04-12	0	64	6	18.72	0	1	7	1	0	1	1	0	0	1	0	1	1	3	3	19	0	0	0	0	0	0	0	0	0	0	0	12	0	12	0	12	0	12	0	0	0	0	1	3
4727	2017-04-13	0	53	5	20.21	1	1	1	1	1	1	1	1	0	0	1	1	1	6	71	0	0	0	0	0	0	0	0	0	0	0	0	12	0	12	0	12	0	12	0	0	0	0	1	71
4728	2017-04-13	0	46	4	20.41	0	1	3	1	0	1	1	1	1	1	0	1	1	4	82	0	0	0	0	0	0	0	0	0	0	0	0	12	0	12	0	12	0	12	0	0	0	0	1	5
4729	2017-04-16	0	38	3	24.61	1	0	3	2	0	1	1	0	0	0	0	1	0	3	47	0	0	0	0	0	0	0	0	0	0	0	0	12	0	12	0	12	0	12	0	0	0	0	0	92
4730	2017-04-17	0	49	4	21.63	1	1	3	0	1	1	1	0	0	0	0	1	0	5	3	17	0	0	0	0	0	0	0	0	0	0	0	12	0	12	0	12	0	12	0	0	0	0	0	0
4731	2017-04-17	0	50	5	17.42	1	1	5	1	0	1	1	0	0	0	0	0	0	3	0	17	0	0	0	0	0	0	0	0	0	0	0	12	0	12	0	5	0	12	0	0	0	0	0	88
4732	2017-04-18	0	37	3	22.06	1	0	7	2	0	1	1	0	0	0	0	0	0	5	1	17	0	0	0	1	0	0	0	0	0	0	0	12	0	12	0	12	0	12	0	0	0	0	0	110
4733	2017-04-18	0	61	6	26.16	1	0	2	1	0	1	1	0	0	0	0	1	0	5	2	0	0	0	0	0	0	0	0	0	0	0	0	12	0	12	0	12	0	12	0	0	0	0	0	124
4734	2017-04-19	0	49	4	28.74	1	1	3	0	0	1	1	0	0	0	0	1	0	2	0	0	0	0	0	0	0	0	0	0	0	0	0	12	0	12	0	12	0	12	0	0	0	0	0	0
4735	2017-04-20	0	47	4	18.28	0	1	5	1	0	1	1	0	0	1	0	1	1	2	99	84	0	0	0	0	0	0	0	0	0	0	0	12	0	12	0	12	0	12	0	0	0	0	1	88
4736	2017-04-20	0	32	3	19.24	1	1	3	2	1	1	1	0	0	0	0	1	0	3	32	0	0	0	0	0	0	0	0	0	0	0	0	12	0	12	0	12	0	12	0	0	0	0	0	145
4737	2017-04-24	0	53	5	19.39	1	1	2	1	0	1	1	0	0	0	0	1	0	2	0	0	0	0	0	0	0	0	0	0	0	0	0	12	0	12	0	12	0	12	0	0	0	0	0	3
4738	2017-04-24	0	52	5	23.98	0	1	5	1	0	1	1	1	0	0	0	1	0	5	0	17	0	0	0	0	0	0	0	0	0	0	0	12	0	12	0	12	0	12	0	0	0	1	1	2
4739	2017-04-26	0	35	3	16.76	0	1	3	1	0	1	1	0	0	0	0	0	0	6	31	0	0	0	0	0	0	0	0	0	0	0	0	12	0	12	0	12	0	12	0	0	0	0	0	14
4740	2017-04-26	0	61	6	24.53	1	1	6	1	0	1	1	0	0	0	0	1	0	2	19	0	0	0	0	0	0	0	0	0	0	0	0	12	0	12	0	12	0	12	0	0	0	0	0	4
4741	2017-04-27	0	60	6	25.64	0	1	1	2	1	1	1	1	0	0	1	1	0	3	31	11	0	0	0	0	0	0	0	0	0	0	0	12	0	12	0	12	0	12	0	0	0	0	1	15
4742	2017-04-27	0	38	3	19.63	0	1	2	0	0	1	1	0	0	0	0	1	0	5	35	0	0	0	0	0	0	0	0	0	0	0	0	12	0	12	0	12	0	12	0	0	0	0	0	0
4744	2017-05-01	0	39	3	24.78	0	0	6	2	0	1	1	0	0		0	1	0	1	0	0	0	0	0	0	1	0	0	0	0	0	0	12	0	12	0	12	0	12	0	0	0	1	0	104
4746	2017-05-08	0	58	5	31.95	1	1	6	0	0	1	1	0	0	0	0	1	0	3	0	0	0	0	0	0	0	0	0	0	0	0	0	12	0	12	0	12	0	12	0	0	0	0	0	0
4747	2017-05-08	0	30	3	19.63	0	1	2	1	0	1	1	0	0	0	0	1	0	2	0	0	0	0	0	1	0	0	0	0	0	0	0	12	0	12	0	12	0	12	0	0	0	0	0	69
4748	2017-05-10	0	19	1	21.31	1	1	2	1	0	1	1	0	0	0	0	1	0	3	24	0	0	0	0	0	0	0	0	0	0	0	0	12	0	12	0	12	0	12	0	0	0	0	0	11
4749	2017-05-10	0	45	4	25.2	1	1	6	2	0	1	1	0	0	0	0	0	0	2	0	0	0	0	0	0	0	0	0	0	0	0	0	12	0	12	0	12	0	12	0	0	0	0	0	89
4750	2017-05-10	0	52	5	23.52	0	0	6	1	0	1	1	0	0	0	0	1	0	5	52	28	0	0	0	0	0	0	0	0	0	0	0	12	0	12	0	12	0	12	0	0	0	0	0	149
4751	2017-05-11	0	40	4	28.97	1	1	1	0	1	1	1	1	0	0	1	1	0	0	36	5	0	0	0	0	0	0	0	0	0	0	0	12	0	12	0	12	0	12	0	0	0	0	1	0
4752	2017-05-11	0	58	5	27.09	0	1	1	1	1	1	1	1	0	0	1	1	0	1	15	0	0	0	0	0	0	0	0	0	0	0	0	12	0	12	0	12	0	12	0	0	0	0	1	0
4753	2017-05-15	0	50	5	19.35	1	1	2	1	0	1	1	0	0	0	0	0	1	6	0	58	0	0	0	0	0	0	0	0	0	0	0	12	0	12	0	12	0	12	0	0	0	0	0	4
4754	2017-05-15	0	61	6	26.32	1	1	0	1	0	1	1	0	0	0	1	1	0	1	1	0	0	0	0	1	0	0	0	0	0	0	0	12	0	12	0	12	0	12	0	0	0	0	0	4
4755	2017-05-16	0	49	4	20.44	0	0	6	1	0	1	1	0	0		0	1	0	4	17	43	0	0	0	0	0	0	0	0	0	0	0	12	0	12	0	12	0	12	0	0	0	0	0	105
4756	2017-05-17	0	37	3	22.07	0	1	3	1	0	1	1	0	0	0	0	1	0	6	13	0	0	0	0	0	0	0	0	0	0	0	0	12	0	12	0	12	0	12	0	0	0	0	0	1
4757	2017-05-18	0	49	4	19.25	0	1	2	1	0	1	1	0	0	0	0	1	0	2	38	12	0	0	0	0	0	0	0	0	0	0	0	12	0	12	0	12	0	12	0	0	0	0	0	43
4758	2017-05-18	0	48	4	22.4	0	1	6	1	0	1	1	0	0	0	1	1	0	5	34	0	0	0	0	0	0	0	0	0	0	0	0	12	0	12	0	12	0	12	0	0	0	0	0	7
4759	2017-05-22	0	35	3	20.51	0	1	6	1	0	1	1	0	0	0	0	1	0	0	25	25	0	0	0	0	0	0	0	0	0	0	0	12	0	12	0	12	0	12	0	0	0	0	0	101
4760	2017-05-22	0	60	6	19.68	0	1	3	1	0	1	1	1	0	0	0	1	1	4	11	38	0	0	0	0	0	0	0	0	0	0	1	0	0	12	0	12	1	0	1	1	1	0	1	3
4761	2017-05-24	0	55	5	27.19	0	1	1	1	0	1	1	0	0	0	1	1	0	3	21	0	0	0	0	0	0	0	0	0	0	0	0	12	0	12	0	12	0	12	0	0	0	1	0	101
4762	2017-05-24	0	60	6	26.29	1	1	1	1	1	1	1	1	0	0	1	1	1	2	3	0	0	0	0	0	0	0	0	0	0	0	0	12	0	12	0	12	0	12	0	0	0	0	1	18
4763	2017-05-25	0	59	5	24.23	1	1	1	1	1	1	1	1	0	0	1	1	0	3	0	0	0	0	0	0	0	0	0	0	0	0	0	12	0	12	0	12	0	12	0	0	0	0	1	4
4764	2017-05-25	0	59	5	28.69	1	1	0	1	0	1	1	1	0	0	0	1	0	2	12	2	0	0	0	0	0	0	0	0	0	0	0	12	0	12	0	12	0	12	0	0	0	0	1	4
4765	2017-05-25	0	49	4	25.64	1	0	2	1	0	1	1	0	0		0	0	1	3	3	67	0	0	0	1	0	0	0	0	0	0	0	12	0	12	0	12	0	12	0	0	0	0	0	114
4766	2017-05-26	0	38	3	17.43	1	0	6	3	0	1	1	0	0	0	0	1	0	0	95	83	0	0	0	0	0	0	0	0	0	0	0	12	0	12	0	12	0	12	0	0	0	0	0	269
4767	2017-05-29	0	53	5	19.9	0	1	6	1	0	1	1	0	0	0	0	1	0	0	82	0	0	0	0	0	0	0	0	0	0	0	0	12	0	12	0	12	0	12	0	0	0	0	0	5
4768	2017-05-29	0	35	3	19.82	0	1	0	1	0	1	1	0	0	0	0	1	0	3	2	0	0	0	0	0	0	0	0	0	0	0	1	8	0	12	0	12	1	8	0	0	0	0	0	2
4769	2017-05-31	0	38	3	16.14	0	1	3	1	0	1	1	1	0	0	0	1	0	2	0	0	0	0	0	1	0	0	0	0	0	0	0	12	0	12	0	12	0	12	0	0	0	0	1	0
4770	2017-05-31	0	22	2	27.04	1	1	6	2	0	1	1	0	0	0	0	1	0	4	21	0	0	0	0	0	0	1	0	0	0	0	0	12	0	12	0	12	0	12	0	0	0	0	0	63
4771	2017-06-01	0	35	3	17.45	0	1	7	1	0	1	1	0	0	0	0	1	0	3	0	46	0	0	0	0	0	0	0	0	0	0	0	12	0	12	0	12	0	12	0	0	0	0	0	10
4772	2017-06-01	0	64	6	22.24	0	1	7	1	0	1	1	0	0	0	0	1	0	3	11	65	0	0	0	0	0	0	0	0	0	0	0	12	0	12	0	12	0	12	0	0	0	1	0	11
4774	2017-06-03	0	57	5	18.67	1	0	7	3	0	1	1	0	0	0	0	0	0	0	5	46	0	0	0	0	0	0	0	0	0	1	0	12	1	3	0	3	0	12	0	0	0	0	0	120
4775	2017-06-05	0	21	2	27.14	1	1	7	0	0	1	1	0	0	0	0	1	1	2	62	0	0	0	0	0	0	0	0	0	0	0	0	12	0	12	0	12	0	12	0	0	0	0	0	0
4776	2017-06-05	0	54	5	27.29	1	1	7	1	1	1	1	0	0	0	0	1	0	3	66	0	0	0	0	1	0	0	1	0	0	0	0	12	0	12	0	12	0	12	0	0	0	0	0	37
4777	2017-06-07	0	40	4	21.95	0	1	0	1	0	1	1	0	0	0	0	0	0	2	0	0	0	0	0	0	0	0	0	0	0	0	0	12	0	12	0	12	0	12	0	0	0	0	0	18
4778	2017-06-07	0	52	5	23.74	1	1	0	1	0	1	1	1	0	0	0	1	1	3	73	16	0	0	0	0	0	0	0	0	0	0	0	12	0	12	0	12	0	12	0	0	0	0	1	55
4779	2017-06-08	0	35	3	18.72	0	1	0	1	0	1	1	0	0	0	0	1	0	3	0	17	0	0	0	0	0	0	0	0	0	0	0	12	0	12	0	12	0	12	0	0	0	0	0	8
4780	2017-06-08	0	39	3	19.91	0	1	6	1	0	1	1	1	0	0	0	0	0	2	4	0	0	0	0	0	0	0	0	0	0	0	0	12	0	12	0	12	0	12	0	0	0	0	1	5
4781	2017-06-12	0	55	5	24.46	0	1	1	1	0	1	1	0	0	0	1	1	1	6	19	24	1	1	1	1	1	0	0	0	0	0	0	12	0	12	0	12	0	12	0	0	0	1	0	3
4783	2017-06-14	0	51	5	20.24	0	1	7	1	0	1	1	1	0	1	0	1	1	3	88	0	0	0	0	0	0	0	0	0	0	0	0	12	0	12	0	12	0	12	0	0	0	0	1	138
4784	2017-06-14	0	55	5	26.72	0	1	1	1	1	1	1	1	0	0	1	1	0	2	32	0	0	0	0	0	0	0	0	0	0	0	0	12	0	12	0	12	0	12	0	0	0	0	1	5
4785	2017-06-15	0	56	5	28.15	0	1	0	0	0	1	1	0	0	0	0	1	1	2	3	24	0	0	0	0	0	0	0	0	0	0	0	12	0	12	0	12	0	12	0	0	0	0	0	0
4786	2017-06-15	0	48	4	22.94	0	1	0	1	0	1	1	1	0	0	0	1	0	4	1	0	0	0	0	0	0	0	0	0	0	0	0	12	0	12	0	12	0	12	0	0	0	0	1	3
4787	2017-06-15	0	52	5	24.31	1	0	7	1	0	1	1	0	0		0	0	1	4	13	0	0	0	0	0	0	0	0	0	0	0	0	12	0	12	0	12	0	12	0	0	0	0	0	101
4788	2017-06-19	0	25	2	23.51	1	1	2	1	0	1	1	0	0	0	0	1	1	4	45	0	0	0	0	0	0	0	0	0	0	0	0	12	0	12	0	12	0	12	0	0	0	0	0	4
4789	2017-06-19	0	60	6	23.21	1	1	2	1	0	1	1	1	0	0	0	1	0	4	0	41	0	0	0	0	0	0	0	0	0	0	0	12	0	12	0	12	0	12	0	0	0	1	1	0
4790	2017-06-21	0	56	5	26.46	1	1	6	2	0	1	1	1	0	0	1	1	0	5	0	0	0	0	0	1	0	0	0	0	0	0	0	12	0	12	0	12	0	12	0	0	0	0	1	31
4791	2017-06-21	0	37	3	23.55	1	1	0	1	0	1	1	0	0	0	0	1	1	3	72	0	0	0	0	0	0	0	0	0	0	0	0	12	0	12	0	12	0	12	0	0	0	0	0	21
4792	2017-06-22	0	37	3	28.09	1	1	1	1	0	1	1	1	0	0	1	1	0	0	12	20	0	0	0	0	0	0	0	0	0	0	0	12	0	12	0	12	0	12	0	0	0	0	1	1
4793	2017-06-22	0	59	5	23.88	0	1	2	1	0	1	1	0	0	0	0	0	1	3	58	0	0	0	0	0	0	0	0	0	0	0	0	12	0	12	0	12	0	12	0	0	0	0	0	11
4796	2017-06-25	0	36	3	22.71	0	0	6	2	0	2	2	0	0		0	1	1	5	61	51	0	0	0	0	0	0	0	0	0	0	1	5	0	12	0	12	1	5	0	0	1	1	0	138
4797	2017-06-26	0	48	4	25.4	1	1	1	1	0	1	1	1	0	0	1	1	0	2	21	0	0	0	0	0	0	0	0	0	0	0	0	12	0	12	0	12	0	12	0	0	0	0	1	4
4798	2017-06-26	0	57	5	22.1	0	1	5	0	0	1	1	0	0	0	0	1	1	5	85	91	0	0	0	0	0	0	0	0	0	0	0	12	0	12	0	12	0	12	0	0	0	1	0	0
4799	2017-06-28	0	55	5	24.26	1	1	1	1	0	1	1	1	0	0	1	1	0	5	32	0	0	0	0	0	0	0	0	0	0	0	0	12	0	12	0	12	0	12	0	0	0	0	1	43
4800	2017-06-28	0	46	4	19.38	0	1	2	1	0	2	2	0	1	1	0	0	1	3	100	0	0	0	0	0	0	0	0	0	0	0	1	4	0	12	0	12	1	4	0	0	1	0	1	3
4801	2017-06-29	0	51	5	22.49	1	1	0	3	0	1	1	0	0	1	0	1	1	5	99	90	0	0	0	0	0	0	1	0	0	0	0	12	0	12	0	12	0	12	0	0	0	0	1	102
4802	2017-06-29	0	57	5	23.03	1	1	5	1	0	1	1	0	0	0	0	1	0	5	0	65	0	0	0	0	0	0	0	0	0	0	0	12	0	12	0	12	0	12	0	0	0	0	0	41
4804	2017-07-03	0	53	5	24.12	0	1	6	1	0	1	1	0	0	0	0	1	1	5	0	79	0	0	0	1	0	0	0	0	0	0	0	12	0	12	0	12	0	12	0	0	0	0	0	5
4805	2017-07-03	0	33	3	21.11	0	1	7	1	0	1	1	0	0	0	0	1	0	0	0	0	0	1	1	1	1	0	0	0	0	0	0	12	0	12	0	12	0	12	0	0	0	1	0	8
4806	2017-07-05	0	56	5	21.48	1	1	1	1	0	1	1	1	0	0	1	1	0	5	62	17	0	0	0	0	0	0	0	0	0	0	0	12	0	12	0	12	0	12	0	0	0	0	1	8
4807	2017-07-05	0	46	4	11.63	1	1	7	1	0	2	2	0	0	0	0	1	0	3	0	0	0	0	0	0	0	0	0	0	0	0	0	12	0	12	0	12	0	12	0	0	0	0	0	5
4809	2017-07-06	0	57	5	20.53	1	1	1	1	0	1	1	0	0	0	1	0	0	3	0	0	0	0	0	0	0	0	0	0	0	0	0	12	0	12	0	12	0	12	0	0	0	0	0	16
4810	2017-07-06	0	35	3	20.33	1	1	3	1	0	1	1	1	0	0	0	1	1	4	43	25	0	0	0	0	0	0	0	0	0	0	0	12	0	12	0	12	0	12	0	0	0	0	1	5
4811	2017-07-07	0	63	6	21.11	1	0	1	1	0	2	2	0	0		1	1	0	4	0	0	0	0	0	0	0	0	0	0	0	0	0	12	0	12	0	12	0	12	0	0	0	0	0	75
4812	2017-07-07	0	37	3	29.02	0	0	0	1	0	1	1	0	0		0	1	0	4	0	0	0	0	0	1	0	0	0	0	0	0	0	12	0	12	0	12	0	12	0	0	0	0	0	106
4813	2017-07-10	0	52	5	20.15	1	1	2	2	0	1	1	1	0	0	0	1	0	3	2	21	0	0	0	1	0	0	0	0	0	0	0	12	0	12	0	12	0	12	0	0	0	0	1	43
4814	2017-07-10	0	47	4	25.46	0	1	6	2	0	1	1	0	0	0	0	1	0	3	0	0	0	0	0	1	0	0	0	0	0	0	0	12	0	12	0	12	0	12	0	0	0	0	0	26
4815	2017-07-10	0	59	5	23.81	1	0	6	2	0	1	1	0	0		0	1	0	3	0	0	0	0	0	0	0	0	0	0	0	0	0	12	0	12	0	12	0	12	0	0	0	0	0	68
4816	2017-07-12	0	52	5	17.17	0	1	6	1	0	1	1	1	0	0	0	1	0	6	0	0	0	0	0	0	0	0	0	0	0	0	0	12	0	12	0	12	0	12	0	0	0	0	1	19
4817	2017-07-12	0	52	5	20.08	0	1	1	1	0	1	1	1	0	0	1	1	0	0	42	97	0	0	0	0	0	0	0	0	0	0	0	12	0	12	0	12	0	12	0	0	0	1	1	5
4818	2017-07-13	0	38	3	16.68	0	1	3	1	0	1	1	0	0	1	0	1	1	3	96	0	0	0	0	0	0	0	0	0	0	0	0	12	0	12	0	12	0	12	0	0	0	0	1	4
4819	2017-07-13	0	62	6	20.19	0	1	1	1	0	1	1	0	0	0	1	1	0	3	37	0	0	0	0	0	0	0	0	0	0	0	0	12	0	12	0	12	0	12	0	0	0	0	0	16
4820	2017-07-17	0	48	4	16.85	0	1	0	1	0	1	1	0	0	0	0	1	0	0	12	87	0	0	0	0	0	0	0	0	0	0	0	12	0	12	0	12	0	12	0	0	0	0	0	4
4821	2017-07-17	0	63	6	30.01	1	1	1	0	0	1	1	0	0	0	1	1	0	3	1	0	0	0	0	0	0	1	0	0	0	0	0	12	0	12	0	12	0	12	0	0	0	1	0	0
4822	2017-07-19	0	51	5	22.47	1	1	1	1	0	1	1	1	0	0	1	0	0	3	3	21	0	0	0	0	0	0	0	0	0	0	0	12	0	12	0	12	0	12	0	0	0	0	1	13
4823	2017-07-19	0	57	5	21.27	1	1	0	1	0	1	1	0	0	0	1	1	0	3	0	43	0	0	0	0	0	0	0	0	0	0	0	12	0	12	0	12	0	12	0	0	0	0	0	9
4824	2017-07-20	0	42	4	17.33	1	1	6	1	0	1	1	0	0	0	0	1	0	4	0	38	0	0	0	0	0	0	0	0	0	0	0	12	0	12	0	12	0	12	0	0	0	0	0	247
4825	2017-07-20	0	69	6	18.34	1	1	6	0	0	1	1	0	0	0	0	1	0	3	69	17	0	0	0	0	0	0	0	0	0	0	0	12	0	12	0	12	0	12	0	0	0	0	0	0
4826	2017-07-24	0	38	3	28.93	0	1	1	1	0	2	2	0	0	0	1	1	0	5	0	0	0	0	0	0	0	0	0	0	0	0	0	12	0	12	0	12	0	12	0	0	0	0	0	28
4827	2017-07-24	0	45	4	23.32	1	1	0	0	0	1	1	0	0	0	0	1	0	4	0	65	0	0	0	0	0	0	0	0	0	0	0	12	0	12	0	12	0	12	0	0	0	0	0	0
4829	2017-07-26	0	56	5	20.71	1	1	1	0	0	1	1	0	0	0	1	1	0	2	0	0	0	0	0	0	0	0	0	0	0	0	0	12	0	12	0	12	0	12	0	0	0	0	0	0
4830	2017-07-27	0	48	4	18.85	0	1	6	3	0	2	2	0	0	0	0	0	0	6	0	0	0	0	0	0	0	0	0	0	0	0	1	0	0	12	0	12	1	0	1	1	1	0	0	247
4831	2017-07-27	0	54	5	19.15	0	1	3	1	0	1	1	1	0	1	0	1	1	4	88	89	0	0	0	0	0	0	0	0	0	0	0	12	0	12	0	12	0	12	0	0	0	0	1	3
4832	2017-07-28	0	62	6	26.36	0	0	6	1	0	1	1	0	0	0	0	0	0	2	49	0	1	1	1	1	1	0	0	0	1	0	0	12	0	12	0	12	0	12	0	0	0	1	0	183
4833	2017-07-31	0	54	5	22.23	0	1	0	1	0	1	1	1	0	0	0	1	0	1	97	9	0	0	0	0	0	0	0	0	0	0	0	12	0	12	0	12	0	12	0	0	0	0	1	4
4834	2017-07-31	0	62	6	24.33	0	1	1	0	0	1	1	0	0	0	1	1	0	3	19	0	0	0	0	0	0	0	0	0	0	0	0	12	0	12	0	12	0	12	0	0	0	1	0	0
4835	2017-08-02	0	26	2	25.57	1	1	3	0	0	2	2	0	0	0	0	1	0	1	0	0	0	0	0	0	0	0	0	0	0	0	0	12	0	12	0	12	0	12	0	0	0	0	0	0
4836	2017-08-02	0	38	3	27.06	1	1	0	2	0	2	2	0	0	0	0	1	0	3	13	39	0	0	0	0	0	0	0	0	0	0	1	1	0	12	0	12	1	1	1	1	1	0	0	27
4837	2017-08-03	0	33	3	17.96	0	1	3	1	0	1	1	1	0	0	0	0	0	5	52	0	0	0	0	0	0	0	0	0	0	0	0	12	0	12	0	12	0	12	0	0	0	0	1	212
4838	2017-08-03	0	52	5	26.64	0	1	6	1	0	1	1	0	0	0	0	0	1	3	12	29	0	0	0	0	0	0	0	0	0	0	0	12	0	12	0	12	0	12	0	0	0	0	0	20
4839	2017-08-07	0	32	3	19.9	1	1	3	1	0	1	1	1	0	0	0	1	0	2	0	0	0	0	0	0	0	0	0	0	0	0	0	12	0	12	0	12	0	12	0	0	0	0	1	4
4840	2017-08-07	0	45	4	23.43	0	1	3	1	0	1	1	1	0	0	0	1	0	5	1	0	0	0	0	0	0	0	0	0	0	0	0	12	0	12	0	12	0	12	0	0	0	0	1	3
4841	2017-08-09	0	58	5	26.97	1	1	1	1	0	1	1	0	0	0	1	1	1	2	89	13	0	0	0	0	0	0	0	0	0	0	0	12	0	12	0	12	0	12	0	0	0	0	0	4
4842	2017-08-09	0	55	5	20.23	0	0	1	1	0	1	1	0	0	0	1	1	0	0	82	84	0	0	0	0	0	0	0	0	0	0	0	12	0	12	0	12	0	12	0	0	0	0	0	94
4843	2017-08-10	0	63	6	22.29	0	1	6	1	0	1	1	1	0	1	0	1	1	2	26	38	0	0	0	0	0	0	0	0	0	0	0	12	0	12	0	12	0	12	0	0	0	0	1	18
4844	2017-08-10	0	46	4	21.44	1	1	4	1	0	1	1	0	0	0	0	1	0	4	19	0	0	0	0	0	0	0	0	0	0	0	0	12	0	12	0	12	0	12	0	0	0	0	1	5
4845	2017-08-11	0	40	4	19.56	0	0	5	1	0	1	1	0	0		0	0	0	0	11	38	0	0	0	0	0	0	0	0	0	0	0	12	0	12	0	12	0	12	0	0	0	0	0	91
4847	2017-08-14	0	47	4	24.63	0	1	6	1	0	1	1	0	0	0	0	1	0	1	26	29	0	0	0	0	0	0	0	0	0	0	0	12	0	12	0	12	0	12	0	0	0	0	0	54
4848	2017-08-14	0	31	3	25.15	0	1	3	1	0	1	1	0	0	0	0	1	1	3	80	0	0	0	0	0	0	0	0	0	0	0	0	12	0	12	0	12	0	12	0	0	0	0	0	23
4849	2017-08-16	0	56	5	26.89	1	1	1	1	0	1	1	0	0	0	1	1	1	5	3	17	0	0	0	0	0	0	0	0	0	0	0	12	0	12	0	12	0	12	0	0	0	0	0	28
4850	2017-08-16	0	41	4	20.45	0	1	6	1	0	1	1	0	0	0	0	1	0	2	0	0	0	0	0	0	0	0	0	0	0	0	0	12	0	12	0	12	0	12	0	0	0	1	0	3
4851	2017-08-17	0	50	5	20.01	0	1	1	0	1	1	1	0	0	0	1	1	0	0	39	63	0	0	0	0	0	0	0	0	0	0	0	12	0	12	0	12	0	12	0	0	0	0	0	0
4852	2017-08-17	0	41	4	22.46	0	1	3	1	0	1	1	0	0	0	0	1	0	2	0	32	0	0	0	0	0	0	0	0	0	0	0	12	0	12	0	12	0	12	0	0	0	0	0	2
4854	2017-08-18	0	55	5	20.2	1	0	7	1	0	1	1	0	0	0	0	1	0	2	0	29	0	0	0	0	0	0	0	0	0	0	0	12	0	12	0	12	0	12	0	0	0	0	0	97
4855	2017-08-18	0	29	2	24.94	1	0	7	1	0	1	1	0	0		0	1	0	2	0	53	0	0	0	0	0	0	0	0	0	0	0	12	0	12	0	12	0	12	0	0	0	0	0	97
4856	2017-08-20	0	46	4	19.8	0	0	7	2	0	1	1	0	0	0	0	1	0	3	75	38	0	0	0	1	0	0	0	0	0	0	0	12	0	12	0	12	0	12	0	0	0	0	0	122
4857	2017-08-21	0	45	4	26.93	0	1	2	1	0	1	1	0	0	0	0	1	0	4	0	0	1	1	1	1	1	0	0	0	0	0	0	12	0	12	0	12	0	12	0	0	0	1	0	94
4858	2017-08-21	0	58	5	22.66	0	1	5	1	1	0		0	0	0	0	0	0	5	14	19	0	1	1	1	1	0	0	0	0	0	1	4	0	12	0	12	1	4	0	0	1	1	0	165
4859	2017-08-23	0	44	4	27.78	1	1	7	1	0	1	1	1	0	0	0	1	0	5	8	16	0	0	0	0	0	0	0	0	0	0	0	12	0	12	0	12	0	12	0	0	0	0	1	39
4860	2017-08-23	0	51	5	22.18	1	1	1	1	0	1	1	0	0	0	1	1	0	5	0	0	0	0	0	0	0	0	0	0	0	0	0	12	0	12	0	12	0	12	0	0	0	0	0	9
4862	2017-08-24	0	49	4	20.71	0	1	1	1	0	1	1	1	0	0	1	1	0	0	94	95	0	0	0	0	0	0	0	0	0	0	1	0	0	12	0	12	1	0	1	1	1	1	1	22
4863	2017-08-24	0	59	5	22.49	1	1	6	0	0	1	1	0	0	0	0	1	0	2	13	0	0	0	0	0	0	0	0	0	0	0	0	12	0	12	0	12	0	12	0	0	0	0	0	0
4864	2017-08-25	0	49	4	18.83	0	0	0	1	0	1	1	0	0		0	1	1	4	59	57	0	0	0	1	0	0	0	0	0	0	0	12	0	12	0	12	0	12	0	0	0	0	0	96
4865	2017-08-28	0	69	6	26.94	1	1	1	1	1	1	1	0	0	0	1	0	0	3	0	0	0	0	0	0	0	0	0	0	0	0	0	12	0	12	0	12	0	12	0	0	0	0	0	41
4866	2017-08-28	0	69	6	22.96	1	1	6	0	0	1	1	1	0	0	0	1	1	5	21	0	0	0	0	0	0	0	0	0	0	0	0	12	0	12	0	12	0	12	0	0	0	0	1	0
4868	2017-08-30	0	32	3	21.42	0	1	4	1	0	1	1	1	0	0	0	0	0	3	50	0	0	0	0	0	0	0	0	0	0	0	0	12	0	12	0	12	0	12	0	0	0	0	1	3
4870	2017-08-31	0	22	2	26.91	0	1	3	0	0	2	2	0	0	0	0	1	0	3	0	39	0	0	0	0	0	0	0	0	0	0	0	12	0	12	0	12	0	12	0	0	0	1	0	0
4871	2017-08-31	0	65	6	20.77	0	1	0	2	1	1	1	0	0	0	0	1	0	5	0	0	0	0	0	1	0	0	0	0	0	0	0	12	1	1	0	1	0	12	0	0	0	0	0	32
4872	2017-09-01	0	64	6	21.67	1	0	1	1	0	1	1	0	0		1	1	0	1	21	0	0	1	0	1	1	0	0	0	0	0	1	1	0	12	0	12	1	1	1	1	1	1	0	13
4873	2017-09-04	0	52	5	25.11	1	1	1	1	0	1	1	0	0	0	1	1	0	5	7	0	0	0	0	0	0	0	0	0	0	0	0	12	0	12	0	12	0	12	0	0	0	0	0	26
4874	2017-09-04	0	34	3	20.47	1	1	3	0	0	1	1	0	0	0	0	1	0	3	12	0	0	0	0	0	0	0	0	0	0	0	0	12	0	12	0	12	0	12	0	0	0	0	0	0
4875	2017-09-06	0	32	3	22.15	1	1	3	3	0	1	1	0	0	0	0	0	0	2	0	0	0	0	0	0	0	0	0	0	0	0	0	12	0	12	0	12	0	12	0	0	0	0	0	20
4877	2017-09-07	0	59	5	21.89	0	1	1	1	1	1	1	1	0	0	1	1	1	4	59	0	0	0	0	0	0	1	0	0	0	0	0	12	0	12	0	12	0	12	0	0	0	0	1	7
4878	2017-09-07	0	40	4	25.11	1	1	3	1	0	1	1	0	0	1	0	1	1	3	71	79	0	0	0	1	0	0	0	0	0	0	0	12	0	12	0	12	0	12	0	0	0	0	1	28
4880	2017-09-10	0	69	6	28.9	1	0	2	2	0	1	1	0	0		0	1	0	0	66	0	0	0	0	1	0	0	0	0	0	0	0	12	0	12	0	12	0	12	0	0	0	0	0	54
4881	2017-09-11	0	52	5	25.99	1	1	1	1	0	1	1	0	0	0	1	1	1	5	5	22	0	0	0	0	0	0	0	0	0	0	0	12	0	12	0	12	0	12	0	0	0	0	0	45
4882	2017-09-11	0	53	5	20.17	0	1	6	1	0	1	1	0	0	0	0	1	0	3	0	16	0	0	0	0	0	0	0	0	0	0	0	12	0	12	0	12	0	12	0	0	0	0	0	53
4884	2017-09-13	0	56	5	26.06	1	1	5	0	1	1	1	1	0	0	0	1	0	4	31	17	0	0	0	0	0	0	0	0	0	0	1	3	0	12	0	12	1	3	1	0	1	0	1	0
4885	2017-09-14	0	51	5	21.6	1	1	6	1	0	1	1	1	0	1	0	1	0	3	7	7	0	0	0	0	0	0	0	0	0	0	0	12	0	12	0	12	0	12	0	0	0	0	1	4
4886	2017-09-14	0	58	5	26.61	0	1	6	1	1	1	1	1	0	0	0	1	0	4	0	0	0	0	0	0	1	0	0	0	0	0	0	12	0	12	0	12	0	12	0	0	0	1	1	8
4887	2017-09-14	0	46	4	23.66	0	0	2	1	0	1	1	0	0		0	0	0	0	87	98	0	0	0	1	0	0	0	0	0	0	0	12	0	12	0	12	0	12	0	0	0	0	0	74
4889	2017-09-14	0	49	4	19.47	0	0	6	1	0	1	1	0	0	0	0	1	1	1	64	96	0	0	0	0	0	0	0	0	0	0	1	0	0	12	0	12	1	0	1	1	1	0	1	117
4891	2017-09-18	0	64	6	22.77	1	1	0	1	0	1	1	0	0	0	0	1	0	2	14	0	0	0	0	1	0	0	0	0	1	0	0	12	0	12	0	12	0	12	0	0	0	0	0	6
4893	2017-09-20	0	45	4	22.18	0	1	2	1	0	1	1	0	0	0	0	0	0		29	0	0	0	0	0	0	0	0	0	0	0	0	12	0	12	0	12	0	12	0	0	0	1	0	15
4894	2017-09-21	0	50	5	22.21	0	1	6	1	0	1	1	0	0	1	0	0	1	3	54	87	0	0	0	0	0	0	0	0	0	0	0	12	0	12	0	12	0	12	0	0	0	0	1	19
4895	2017-09-21	0	58	5	26.84	1	1	1	1	0	1	1	0	0	0	1	1	0	3	0	0	0	0	0	0	0	0	0	0	0	0	0	12	0	12	0	12	0	12	0	0	0	0	0	4
4896	2017-09-21	0	63	6	17.43	1	0	1	1	0	1	1	0	0		1	1	0	2	62	19	0	0	0	0	1	0	1	0	0	0	0	12	0	12	0	12	0	12	0	0	0	1	0	141
4897	2017-09-25	0	63	6	24.77	1	1	0	1	0	1	1	0	0	0	0	1	0	1	0	0	0	0	0	0	0	0	0	0	0	0	0	12	0	12	0	12	0	12	0	0	0	0	0	59
4898	2017-09-25	0	45	4	28.93	1	1	1	1	0	1	1	0	0	0	1	1	0	4	0	0	0	0	0	0	0	0	0	0	0	0	0	12	0	12	0	12	0	12	0	0	0	0	0	1
4899	2017-09-27	0	64	6	19.88	0	1	6	1	1	1	1	0	0	0	0	0	0	3	21	0	1	1	1	1	1	0	0	0	0	0	0	12	0	12	0	12	0	12	0	0	0	1	0	225
4900	2017-09-27	0	50	5	26.4	1	1	7	1	0	1	1	1	0	0	0	1	0	5	0	0	0	0	0	0	0	0	0	0	0	0	1	2	0	12	0	12	1	2	1	0	1	0	1	33
4901	2017-09-28	0	32	3	20.7	1	1	6	0	0	1	1	0	0	0	0	1	0	4	0	0	0	0	0	1	0	0	0	0	0	0	0	12	0	12	0	12	0	12	0	0	0	0	0	0
4902	2017-09-28	0	61	6	18.59	0	0	0	1	0	1	1	0	0		0	1	0	5	24	0	0	0	0	1	0	0	0	0	0	0	1	3	0	12	0	12	1	3	1	0	1	0	0	186
4903	2017-10-02	0	48	4	18.99	0	1	2	0	0	1	1	0	0	0	0	1	0	0	93	17	0	0	0	0	0	0	0	0	0	0	0	12	0	12	0	12	0	12	0	0	0	0	0	0
4904	2017-10-02	0	36	3	23.44	1	0	7	1	0	1	1	0	0	0	0	1	1	3	27	0	0	0	0	0	0	0	0	0	0	0	0	12	0	12	0	12	0	12	0	0	0	0	0	99
4905	2017-10-02	0	51	5	20.4	0	0	6	1	0	1	1	0	0		0	0	0	3	68	83	0	0	0	0	0	0	0	0	0	0	0	12	0	12	0	12	0	12	0	0	0	0	0	214
4906	2017-10-08	0	49	4	20.71	0	0	7	1	0	1	1	0	0		0	0	1	3	42	43	0	0	0	0	0	0	0	0	0	0	0	12	0	12	0	12	0	12	0	0	0	0	0	38
4907	2017-10-09	0	44	4	19.65	1	0	7	1	0	1	1	0	0		0	0	1	6	57	75	0	0	0	0	0	0	0	0	0	0	0	12	0	12	0	12	0	12	0	0	0	0	0	34
4909	2017-10-11	0	40	4	20.48	0	1	7	0	0	1	1	0	0	0	0	1	1	5	49	99	0	0	0	0	0	1	0	0	0	0	0	12	0	12	0	12	0	12	0	0	0	0	1	0
4910	2017-10-12	0	64	6	22.02	0	1	6	0	0	1	1	0	0	0	0	1	0	6	0	38	0	0	0	0	0	0	0	0	0	0	0	12	0	12	0	12	0	12	0	0	0	0	0	0
4911	2017-10-12	0	58	5	22.26	1	1	5	1	0	1	1	0	0	0	0	1	1	6	11	0	0	0	0	1	0	0	0	0	0	0	0	12	0	12	0	12	0	12	0	0	0	0	0	55
4912	2017-10-15	0	42	4	24.06	0	0	6	1	0	1	1	0	0		0	1	0	4	6	0	0	0	0	1	0	0	0	0	0	0	0	12	0	12	0	12	0	12	0	0	0	0	0	113
4914	2017-10-16	0	23	2	23.69	1	1	2	1	0	1	1	1	0	0	0	0	0	3	13	0	0	0	0	0	0	0	0	0	0	0	0	12	0	12	0	12	0	12	0	0	0	0	1	0
4915	2017-10-16	0	42	4	28.8	1	1	1	2	1	1	1	0	0	0	1	1	0	2	0	44	0	0	0	1	0	0	0	0	0	0	0	12	0	12	0	12	0	12	0	0	0	0	0	42
4916	2017-10-18	0	59	5	22.73	1	1	0	2	1	1	1	1	0	0	0	1	0	2	0	2	0	0	0	1	0	0	0	0	0	0	0	12	0	12	0	12	0	12	0	0	0	0	1	166
4917	2017-10-18	0	46	4	23.09	0	1	3	1	0	1	1	1	0	0	0	0	0	5	0	0	0	0	0	0	0	0	0	0	0	0	0	12	0	12	0	12	0	12	0	0	0	0	1	6
4918	2017-10-18	0	49	4	25.47	0	0	6	1	0	2	2	0	0	0	0	1	0	0	98	98	1	1	1	1	1	0	1	0	0	0	0	12	0	12	0	12	0	12	0	0	0	1	0	127
4919	2017-10-19	0	42	4	24.22	1	0	2	1	0	1	1	0	0		0	0	0	5	13	0	0	0	0	0	0	0	0	0	0	0	1	3	0	12	0	12	1	3	1	0	1	0	0	203
4920	2017-10-19	0	59	5	21.46	0	1	6	0	0	1	1	1	0	1	0	1	1	3	52	81	0	0	0	0	0	0	0	0	0	0	0	12	0	12	0	12	0	12	0	0	0	0	1	0
4922	2017-10-19	0	61	6	20.07	1	0	5	1	0	1	1	0	0		0	1	0	0	80	19	0	0	0	0	0	0	0	0	0	0	0	12	0	12	0	12	0	12	0	0	0	0	0	52
4923	2017-10-19	0	24	2	19.32	0	0	4	2	0	1	1	0	0		0	1	0	4	0	0	0	0	0	0	1	0	0	0	0	0	1	4	0	12	1	1	1	4	0	0	1	1	0	156
4925	2017-10-23	0	40	4	26.84	1	1	1	1	0	1	1	0	0	0	1	1	0	4	56	0	0	0	0	0	0	0	0	0	0	0	0	12	0	12	0	2	0	12	0	0	0	0	0	1
4926	2017-10-23	0	70	7	23.45	1	1	1	1	0	1	1	1	0	0	1	1	1	3	0	35	0	0	0	0	0	0	0	0	0	0	1	0	0	12	0	12	1	0	1	1	1	0	1	9
4927	2017-10-25	0	18	1	15.88	1	1	4	2	0	1	1	0	0	0	0	1	1	2	8	39	0	0	0	0	0	0	0	0	0	0	0	12	0	12	0	12	0	12	0	0	0	0	1	94
4928	2017-10-25	0	61	6	23.26	1	0	1	2	0	1	1	0	0		0	0	1	3	37	21	0	0	0	0	0	0	0	0	0	0	0	12	0	12	0	12	0	12	0	0	0	0	0	137
4930	2017-10-26	0	42	4	19.97	1	1	6	1	0	1	1	1	0	1	0	1	1	3	82	46	0	0	0	0	0	0	0	0	0	0	0	12	0	12	0	12	0	12	0	0	0	0	1	7
4931	2017-10-26	0	51	5	28.73	0	1	2	0	0	1	1	0	0	0	0	1	0	3	13	0	0	0	0	0	0	0	0	0	0	0	0	12	0	12	0	12	0	12	0	0	0	0	0	0
4932	2017-10-30	0	33	3	23.81	1	1	2	1	0	1	1	0	0	0	0	1	0	2	30	9	0	0	0	0	0	0	0	0	0	0	0	12	0	12	0	12	0	12	0	0	0	0	0	2
4933	2017-10-30	0	64	6	24.46	1	1	1	1	1	1	1	1	0	0	1	1	0		20	0	0	0	0	1	0	0	0	0	0	0	0	12	0	12	0	12	0	12	0	0	0	0	1	2
4934	2017-11-01	0	47	4	31.12	1	1	1	1	0	1	1	0	0	0	1	1	0	4	0	0	0	0	0	0	0	0	0	0	0	0	0	12	0	12	0	12	0	12	0	0	0	0	0	3
4935	2017-11-01	0	60	6	25.74	0	1	6	0	0	1	1	0	0	0	0	1	0	3	5	90	0	0	0	0	0	0	0	0	0	0	0	12	0	12	0	12	0	12	0	0	0	1	0	0
4936	2017-11-06	0	42	4	26.83	1	1	1	1	0	1	1	0	0	0	1	1	1	6	7	29	0	0	0	0	0	0	0	0	0	0	0	12	0	12	0	12	0	12	0	0	0	0	0	7
4937	2017-11-06	0	53	5	26.79	1	1	6	2	0	1	1	0	0	0	0	0	0	5	0	0	0	0	0	1	0	0	0	0	0	0	0	12	0	12	0	12	0	12	0	0	0	0	0	47
4938	2017-11-08	0	66	6	24.17	1	1	1	1	1	1	1	1	0	0	1	1	0	2	6	0	0	0	0	0	0	0	0	0	0	0	0	12	0	12	0	12	0	12	0	0	0	0	1	83
4939	2017-11-08	0	34	3	19.2	0	1	6	1	0	1	1	0	0	0	0	1	0	3	34	0	0	0	0	0	0	0	0	0	0	0	0	12	0	12	0	12	0	12	0	0	0	0	0	16
4941	2017-11-09	0	45	4	11.89	1	1	6	1	0	1	1	0	0	0	0	0	1	4	98	63	0	0	0	0	0	0	0	0	0	0	0	12	0	12	0	12	0	12	0	0	0	0	1	173
4942	2017-11-09	0	51	5	23.42	0	1	6	1	0	1	1	1	0	0	0	1	0	3	16	39	0	0	0	0	0	0	0	0	0	0	0	12	0	12	0	12	0	12	0	0	0	0	1	38
4943	2017-11-13	0	62	6	23.87	0	1	6	0	0	1	1	0	0	0	0	1	0	3	68	0	0	0	0	0	0	0	0	0	0	0	0	12	0	12	0	12	0	12	0	0	0	0	0	0
4944	2017-11-13	0	60	6	23.07	1	1	2	1	1	1	1	0	0	0	0	1	1	4	48	0	0	0	0	0	0	0	0	0	0	0	0	12	0	12	0	12	0	12	0	0	0	0	0	4
4945	2017-11-15	0	67	6	25.42	0	1	1	3	1	1	1	1	0	0	1	1	0	6	0	42	0	0	0	0	0	0	0	0	0	0	0	12	0	12	0	12	0	12	0	0	0	0	1	18
4946	2017-11-15	0	59	5	20.79	1	1	5	1	0	1	1	0	0	0	0	1	0	5	13	55	0	0	0	0	0	0	0	0	0	0	0	12	0	12	0	12	0	12	0	0	0	0	0	3
4947	2017-11-16	0	67	6	20.01	0	1	2	1	1	1	1	1	0	1	0	1	1	2	90	99	0	0	0	0	1	0	0	0	0	0	0	12	0	12	0	12	0	12	0	0	0	1	1	4
4948	2017-11-16	0	55	5	32.82	1	1	1	1	0	1	1	1	0	0	1	1	1	3	0	38	0	0	0	1	0	1	0	0	0	0	0	12	0	12	0	12	0	12	0	0	0	0	1	15
4949	2017-11-16	0	49	4	23.34	0	0	6	1	0	1	1	0	0		0	1	1	2	34	98	0	0	0	0	0	0	0	0	0	0	1	4	0	12	0	12	1	4	0	0	1	1	0	102
4950	2017-11-18	0	33	3	19.66	0	0	2	1	0	1	1	0	0		0	1	0	5	63	29	0	0	0	0	0	0	0	0	0	0	1	5	0	12	0	12	1	5	0	0	1	0	0	109
4951	2017-11-20	0	50	5	19.69	0	1	3	1	0	1	1	0	0	0	0	1	0	0	10	0	0	0	0	0	0	0	0	0	0	0	0	12	0	12	0	12	0	12	0	0	0	0	0	19
4952	2017-11-20	0	33	3	23.01	1	1	1	1	0	1	1	0	0	0	1	1	0	6	0	0	0	0	0	0	0	0	0	0	0	0	0	12	0	12	0	12	0	12	0	0	0	0	0	4
4953	2017-11-22	0	50	5	26.12	1	1	6	1	0	1	1	0	0	0	0	1	0	3	13	18	0	0	0	0	0	0	0	0	0	0	0	12	0	12	0	12	0	12	0	0	0	0	0	2
4956	2017-11-23	0	51	5	29.26	1	1	0	1	0	1	1	0	0	1	0	0	1	3	52	95	0	1	0	1	1	0	0	0	0	0	0	12	0	12	0	12	0	12	0	0	0	1	1	26
4957	2017-11-23	0	56	5	22.88	1	1	0	0	0	1	1	0	0	0	0	1	0	4	17	0	0	0	0	1	0	0	0	0	0	0	0	12	0	12	0	12	0	12	0	0	0	0	0	0
4958	2017-11-24	0	56	5	19.17	0	0	0	1	0	2	2	0	0	0	0	1	1	5	94	72	0	0	0	0	0	0	0	0	0	0	0	12	0	12	0	12	0	12	0	0	0	0	0	105
4959	2017-11-27	0	60	6	23.53	0	1	7	0	0	1	1	0	0	0	0	1	1	3	60	49	0	0	0	0	0	0	0	0	0	0	0	12	0	12	0	12	0	12	0	0	0	0	1	0
4960	2017-11-28	0	42	4	17.99	1	0	2	1	0	1	1	0	0	0	0	1	1	4	92	0	0	0	0	0	0	0	0	0	0	0	0	12	0	12	0	12	0	12	0	0	0	0	0	240
4961	2017-11-29	0	26	2	17.91	0	1	2	1	0	1	1	0	0	0	0	1	0	0	21	0	0	0	0	0	0	0	0	0	0	0	1	5	0	12	0	12	1	5	0	0	1	0	0	10
4962	2017-11-29	0	52	5	23.09	1	1	6	1	0	1	1	0	0	0	0	1	0	6	0	0	0	0	0	0	0	0	0	0	0	0	0	12	0	12	0	12	0	12	0	0	0	0	0	4
4963	2017-11-30	0	32	3	16.75	0	1	6	1	0	1	1	0	0	0	0	1	0	5	14	0	0	0	0	0	0	0	0	0	0	0	0	12	0	12	0	12	0	12	0	0	0	0	0	3
4965	2017-12-04	0	64	6	22.04	1	1	3	1	0	1	1	0	0	0	0	0	1	5	24	60	0	0	0	0	0	0	0	0	0	0	0	12	0	12	0	12	0	12	0	0	0	0	0	48
4966	2017-12-04	0	61	6	23.96	1	1	1	1	0	1	1	0	0	0	0	0	0	2	13	19	0	0	0	0	0	0	0	0	0	0	0	12	0	12	0	12	0	12	0	0	0	0	0	22
4967	2017-12-06	0	40	4	16.57	0	1	3	1	0	1	1	0	0	0	0	1	0	0	13	0	0	0	0	0	0	0	0	0	0	0	0	12	0	12	0	12	0	12	0	0	0	0	0	17
4968	2017-12-06	0	51	5	31.39	1	1	0	1	0	1	1	1	0	0	0	1	0	3	0	0	0	0	0	0	0	0	0	0	0	0	0	12	0	12	0	12	0	12	0	0	0	0	1	6
4970	2017-12-07	0	50	5	19.72	1	1	6	1	0	1	1	1	0	0	0	1	0	3	3	0	0	0	0	0	0	0	0	0	0	0	1	4	0	12	0	12	1	4	0	0	1	0	1	0
4971	2017-12-07	0	51	5	21.25	0	1	3	0	0	1	1	1	0	0	0	1	0	0	60	43	0	0	0	0	0	0	0	0	0	0	0	12	0	12	0	12	0	12	0	0	0	0	1	0
4972	2017-12-09	0	47	4	19.96	1	0	3	3	0	1	1	0	0		0	1	0	2	3	0	0	0	0	0	0	0	0	0	0	0	0	12	0	12	0	12	0	12	0	0	0	0	0	93
4973	2017-12-11	0	62	6	19.08	0	1	6	1	0	1	1	0	0	0	0	0	1	5	86	29	0	0	0	0	1	1	1	0	0	0	0	12	0	12	0	12	0	12	0	0	0	1	0	240
4974	2017-12-11	0	54	5	23.35	1	1	1	0	1	1	1	0	0	0	1	1	0	5	0	0	0	0	0	0	0	0	0	0	0	0	0	12	0	12	0	12	0	12	0	0	0	0	0	0
4975	2017-12-13	0	36	3	20.98	0	1	3	1	0	1	1	1	0	0	0	0	0	6	6	0	0	0	0	0	0	0	0	0	0	0	0	12	0	12	0	12	0	12	0	0	0	0	1	4
4976	2017-12-13	0	52	5	22.37	1	1	5	2	0	1	1	1	0	0	0	1	0	3	1	0	0	0	0	0	0	0	1	0	0	0	0	12	0	12	0	12	0	12	0	0	0	0	1	67
4977	2017-12-14	0	47	4	27.68	1	1	1	1	0	1	1	1	0	0	1	1	0	4	47	0	0	0	0	0	0	0	0	0	0	0	0	12	0	12	0	12	0	12	0	0	0	0	1	4
4978	2017-12-14	0	55	5	23.03	0	1	1	1	0	1	1	1	0	0	1	1	1	5	19	63	0	0	0	0	0	0	0	0	0	1	1	5	0	12	0	12	1	5	0	0	1	1	1	2
4979	2017-12-18	0	46	4	24.08	1	1	3	1	0	1	1	1	0	0	0	1	0	4	17	0	0	0	0	0	0	0	0	0	0	0	1	2	0	12	0	12	1	2	1	0	1	0	1	6
4980	2017-12-18	0	55	5	22.45	0	1	7	1	0	1	1	0	0	0	0	1	0	3	0	0	0	0	0	0	0	0	0	0	0	0	0	12	0	12	0	12	0	12	0	0	0	0	0	2
4981	2017-12-20	0	37	3	20.4	0	1	3	1	0	1	1	0	0	0	0	0	0	3	2	0	0	0	0	0	0	0	0	0	0	0	0	12	0	12	0	12	0	12	0	0	0	0	0	128
4982	2017-12-20	0	51	5	23.75	1	1	6	0	0	1	1	0	0	0	0	1	0	4	0	0	0	0	0	0	0	0	0	0	0	0	0	12	0	12	0	12	0	12	0	0	0	0	0	0
4983	2017-12-21	0	60	6	19.54	1	1	1	1	0	1	1	1	0	0	1	1	0	6	0	0	0	0	0	0	0	0	0	0	0	0	0	12	0	12	0	12	0	12	0	0	0	0	1	25
4984	2017-12-21	0	67	6	25.64	1	1	1	2	1	1	1	1	0	0	1	1	0	1	0	0	0	0	0	0	0	0	0	0	0	0	1	10	0	12	0	12	1	10	0	0	0	0	1	10
4985	2017-12-22	0	64	6	28.52	1	0	1	1	0	1	1	0	0		1	1	1	4	0	36	0	0	0	1	0	0	0	0	0	0	0	12	0	12	0	12	0	12	0	0	0	0	0	241
4986	2017-12-27	0	52	5	22.07	1	1	3	1	0	1	1	0	0	0	0	1	0	4	47	0	0	0	0	0	0	0	0	0	0	0	0	12	0	12	0	12	0	12	0	0	0	0	0	10
4987	2017-12-27	0	43	4	30.06	1	1	1	1	0	1	1	0	0	0	1	1	1	4	0	24	0	0	0	0	0	0	0	0	0	0	0	12	0	12	0	12	0	12	0	0	0	0	0	24
4988	2017-12-28	0	40	4	16.27	0	1	6	1	0	1	1	1	0	0	0	1	1	3	43	91	0	0	0	1	0	0	0	0	0	0	0	12	0	12	0	12	0	12	0	0	0	0	1	1
4989	2017-12-28	0	36	3	22.68	0	1	5	0	0	1	1	0	0	0	0	1	0	2	65	36	0	0	0	0	0	0	0	0	1	0	0	12	0	12	0	12	0	12	0	0	0	0	0	0
4991	2017-12-31	0	51	5	21.99	0	0	7	2	0	1	1	0	0	0	0	1	1	4	50	73	0	0	0	1	0	0	0	0	1	0	1	6	0	12	0	12	1	6	0	0	1	0	0	108
4992	2018-01-03	0	51	5	32.85	0	1	1	3	0	1	1	0	0	0	1	1	0	5	19	24	0	0	0	0	0	0	0	0	0	0	0	12	0	12	0	12	0	12	0	0	0	0	0	29
4993	2018-01-03	0	72	7	24.24	0	1	6	1	0	1	1	0	0	0	0	1	0	4	3	90	0	0	0	0	0	0	0	0	0	0	0	12	0	12	0	12	0	12	0	0	0	1	0	11
4994	2018-01-03	0	46	4	19.35	0	0	6	1	0	2	2	0	0		0	1	0	5	94	0	0	0	0	0	1	0	0	0	0	0	0	12	0	12	0	12	0	12	0	0	0	1	0	166
4995	2018-01-04	0	48	4	25.12	1	1	6	1	0	1	1	0	0	0	0	1	0	3	32	0	0	0	0	0	0	0	0	0	0	0	0	12	0	12	0	12	0	12	0	0	0	0	0	11
4996	2018-01-04	0	28	2	22.21	1	1	4	1	1	1	1	1	0	0	1	1	0	3	0	0	0	0	0	0	0	0	0	0	0	0	0	12	0	12	0	12	0	12	0	0	0	0	1	4
4997	2018-01-07	0	58	5	24.62	1	0	0	1	0	1	1	0	0		0	1	0	3	3	0	0	0	0	1	0	0	0	0	0	0	0	12	0	12	0	12	0	12	0	0	0	0	0	143
4998	2018-01-07	0	64	6	24.78	1	0	6	1	0	2	2	0	0	0	0	1	1	4	95	0	0	0	0	0	0	0	0	0	0	0	0	12	0	12	0	12	0	12	0	0	0	0	0	133
4999	2018-01-08	0	39	3	21.64	0	1	6	1	0	1	1	0	0	0	0	0	0	3	0	0	0	0	0	0	0	0	0	0	0	0	0	12	0	12	0	12	0	12	0	0	0	0	0	16
5000	2018-01-08	0	46	4	23.15	1	1	2	0	0	1	1	0	0	0	0	0	0	6	0	14	0	0	0	0	0	0	0	0	0	0	0	12	0	12	0	12	0	12	0	0	0	0	0	0
5001	2018-01-10	0	52	5	22.12	0	1	0	0	0	1	1	1	0	1	0	1	1	3	0	89	0	0	0	0	0	0	0	0	0	0	0	12	0	12	0	12	0	12	0	0	0	0	1	0
5002	2018-01-10	0	23	2	25.45	1	1	7	1	0	1	1	0	0	0	0	0	0	1	19	0	0	0	0	0	0	0	0	0	0	0	0	12	0	12	0	12	0	12	0	0	0	0	0	0
5003	2018-01-11	0	50	5	20.39	1	1	3	1	0	1	1	1	0	0	0	1	0	6	0	0	0	0	0	0	0	0	0	0	0	0	0	12	0	12	0	12	0	12	0	0	0	0	0	3
5004	2018-01-11	0	62	6	30.41	0	1	1	1	0	1	1	0	0	1	1	1	1	4	72	81	0	0	0	0	0	0	0	0	0	1	1	0	0	12	0	12	1	0	1	1	1	1	1	4
5005	2018-01-11	0	31	3	24.22	1	0	4	3	0	2	2	0	0	0	0	0	1	4	90	89	0	0	0	0	0	0	0	0	0	0	1	1	0	12	0	12	1	1	1	1	1	0	0	184
5006	2018-01-12	0	62	6	24.45	1	0	1	1	0	2	2	0	0		1	1	1	4	84	97	0	0	0	0	0	0	0	0	0	0	0	12	0	12	0	12	0	12	0	0	0	0	0	7
5007	2018-01-15	0	59	5	20.68	1	1	0	1	0	1	1	0	0	0	0	1	0	6	21	0	0	0	0	0	0	0	0	0	0	0	0	12	0	12	0	12	0	12	0	0	0	1	0	14
5008	2018-01-15	0	55	5	23.68	1	1	1	0	1	1	1	0	0	0	1	0	0	4	0	0	0	0	0	0	0	0	0	0	0	0	0	12	0	12	0	12	0	12	0	0	0	0	0	0
5009	2018-01-16	0	51	5	28.76	0	0	3	1	0	1	1	0	0		0	1	0	0	50	0	0	0	0	0	0	0	0	0	0	0	0	12	0	12	0	12	0	12	0	0	0	0	0	72
5010	2018-01-17	0	71	7	22.12	1	1	7	1	0	1	1	0	0	0	0	0	1	3	0	33	0	0	0	0	0	0	0	0	0	0	0	12	0	12	0	12	0	12	0	0	0	0	0	20
5011	2018-01-17	0	38	3	23.28	1	1	5	1	0	1	1	0	0	0	0	1	0	5	0	0	0	0	0	0	0	0	0	0	0	0	0	12	0	12	0	12	0	12	0	0	0	0	0	10
5012	2018-01-18	0	65	6	24.97	1	1	0	0	1	1	1	0	0	0	0	1	0	6	1	0	0	0	0	0	0	0	0	0	0	0	0	12	0	12	0	12	0	12	0	0	0	0	0	0
5013	2018-01-18	0	21	2	18.73	0	1	4	2	0	1	1	0	0	0	0	0	0	2	19	0	0	0	0	0	0	0	0	0	0	0	0	12	0	12	0	12	0	12	0	0	0	0	0	86
5014	2018-01-20	0	47	4	29.04	1	0	0	1	0	1	1	0	0	0	0	1	1	0	98	98	0	0	0	0	0	0	0	0	0	0	0	12	0	12	0	12	0	12	0	0	0	0	0	108
5015	2018-01-20	0	49	4	17.71	0	0	3	2	0	1	1	0	0		0	1	0	0	18	0	0	0	0	0	0	0	0	0	0	0	0	12	0	12	0	12	0	12	0	0	0	0	0	65
5016	2018-01-22	0	51	5	20.86	0	1	1	1	0	1	1	1	0	0	1	1	0	4	1	8	0	0	0	0	0	0	0	0	0	0	1	4	0	12	0	12	1	4	0	0	1	0	1	4
5017	2018-01-22	0	56	5	22.44	1	1	1	1	0	1	1	0	0	0	1	1	0	3	1	0	0	0	0	1	0	0	0	0	0	0	0	12	0	12	0	12	0	12	0	0	0	0	0	23
5018	2018-01-24	0	55	5	24.36	1	1	1	1	1	1	1	1	0	0	1	1	0	6	0	22	0	0	0	0	0	0	0	0	0	0	0	12	0	12	0	12	0	12	0	0	0	0	1	6
5019	2018-01-24	0	51	5	19.48	1	1	5	0	0	1	1	0	0	0	0	1	0	0	13	17	0	0	0	0	0	0	0	0	0	0	0	12	0	12	0	12	0	12	0	0	0	0	0	0
5020	2018-01-24	0	43	4	24.71	1	0	3	1	0	1	1	0	0		0	1	0	5	44	0	0	0	0	0	0	0	0	0	0	0	0	12	0	12	0	12	0	12	0	0	0	0	0	144
5021	2018-01-25	0	59	5	22.98	0	0	6	1	0	1	1	0	0	0	0	0	0	5	3	0	0	0	0	0	0	0	0	0	0	0	0	12	0	12	0	12	0	12	0	0	0	0	0	192
5022	2018-01-25	0	62	6	24.17	1	1	0	0	0	1	1	0	0	0	0	1	0	6	29	0	0	0	0	0	0	0	0	0	0	0	0	12	0	12	0	12	0	12	0	0	0	0	1	0
5023	2018-01-27	0	57	5	23.44	1	0	1	1	1	1	1	0	0		1	1	0	0	0	0	0	0	0	1	0	0	0	0	0	0	0	12	0	12	0	12	0	12	0	0	0	0	0	19
5024	2018-01-29	0	61	6	26.5	1	1	3	1	0	1	1	0	0	0	0	1	1	6	32	63	0	0	0	0	0	0	0	0	0	0	0	12	0	12	0	12	0	12	0	0	0	0	0	72
5025	2018-01-29	0	47	4	21.88	0	1	1	1	0	1	1	0	0	0	1	1	1	3	99	43	0	0	0	0	0	0	0	0	0	0	0	12	0	12	0	12	0	12	0	0	0	0	1	10
5026	2018-01-31	0	60	6	27.59	0	1	4	0	0	1	1	0	0	0	0	1	0	2	8	0	0	0	0	0	0	0	0	0	0	0	0	12	0	12	0	12	0	12	0	0	0	0	0	0
5027	2018-01-31	0	51	5	24.47	1	1	1	1	0	1	1	1	0	0	1	1	0	1	2	0	0	0	0	0	0	0	0	0	0	0	0	12	0	12	0	12	0	12	0	0	0	0	1	12
5028	2018-02-01	0	59	5	19.31	1	0	6	1	1	1	1	0	0		1	1	0	0	0	0	0	0	0	0	0	0	0	0	0	0	0	12	0	12	0	12	0	12	0	0	0	0	0	63
5029	2018-02-01	0	56	5	20.69	0	1	5	1	1	1	1	1	0	0	0	1	1	3	13	28	0	0	0	0	0	0	0	0	0	0	0	12	0	12	0	12	0	12	0	0	0	0	1	60
5030	2018-02-01	0	34	3	21.75	1	1	3	0	0	1	1	0	0	0	0	1	0	4	13	0	0	0	0	0	0	0	0	0	0	0	0	12	0	12	0	12	0	12	0	0	0	0	0	0
5031	2018-02-01	0	45	4	24.56	1	0	6	2	0	1	1	0	0		0	1	0	0	1	0	0	0	0	1	0	0	0	0	0	0	0	12	0	12	0	12	0	12	0	0	0	0	0	108
5032	2018-02-05	0	60	6	26.06	1	1	3	0	0	1	1	0	0	0	0	0	0	2	3	4	0	0	0	0	0	0	0	0	0	0	0	12	0	12	0	12	0	12	0	0	0	0	0	0
5033	2018-02-05	0	52	5	22.91	1	1	0	0	0	1	1	0	0	0	0	1	0	2	0	0	0	0	0	0	0	0	0	0	0	0	0	12	0	12	0	12	0	12	0	0	0	0	0	0
5034	2018-02-07	0	50	5	29.75	1	1	6	1	0	1	1	0	0	0	0	0	0	1	15	29	0	0	0	0	0	0	0	0	0	0	0	12	0	12	0	12	0	12	0	0	0	0	0	36
5035	2018-02-07	0	57	5	21.22	1	1	6	1	1	1	1	1	0	0	0	0	0	2	0	0	0	0	0	0	0	0	0	0	0	0	1	6	0	12	0	12	1	6	0	0	1	0	1	14
5036	2018-02-08	1	60	6	25.01	1	1	1	0	0	1	1	1	0	0	1	1	0	4	15	4	0	0	0	0	0	0	0	0	0	0	0	12	0	12	0	12	0	12	0	0	0	0	1	0
5037	2018-02-08	1	34	3	23.36	0	1	6	1	0	1	1	0	0	1	0	0	1	3	90	0	0	0	0	0	0	0	0	0	0	0	0	12	0	12	0	12	0	12	0	0	0	0	1	0
5039	2018-02-12	1	53	5	21.5	0	1	6	1	0	1	1	0	0	0	0	0	1	5	71	56	0	0	0	1	0	0	0	0	0	0	0	12	0	12	0	12	0	12	0	0	0	0	0	7
5040	2018-02-12	1	73	7	21.46	1	1	6	0	1	1	1	0	0	0	1	1	1	3	0	15	0	0	0	0	0	0	0	0	0	0	0	12	0	12	0	12	0	12	0	0	0	0	0	0
5044	2018-02-16	1	44	4	21.04	1	0	6	1	0	2	2	0	0	0	0	1	0	0	0	68	0	0	0	0	0	0	0	0	0	0	0	12	0	12	0	12	0	12	0	0	0	0	0	3
5046	2018-02-19	1	34	3	19.02	0	1	0	3	0	2	2	0	0	0	0	1	1	3	47	99	0	1	0	1	1	0	0	0	0	0	0	12	0	12	0	12	0	12	0	0	0	1	0	13
5047	2018-02-21	1	57	5	30.57	1	1	1	2	0	1	1	0	0	0	1	1	0	4	16	0	0	0	0	0	0	0	0	0	0	0	0	12	0	12	0	12	0	12	0	0	0	0	0	11
5048	2018-02-21	1	54	5	24.38	1	1	5	1	0	1	1	0	0	0	1	1	0	4	0	0	0	0	0	0	0	0	0	0	0	0	0	12	0	12	0	12	0	12	0	0	0	0	0	4
5049	2018-02-22	1	48	4	28.77	1	1	5	0	0	1	1	1	0	0	0	1	1	5	13	28	0	0	0	0	0	0	0	0	0	0	0	0	1	0	1	0	0	0	0	0	0	0	1	0
5051	2018-02-26	1	56	5	20.6	0	1	3	1	0	1	1	0	0	0	0	1	0	4	0	0	0	0	0	0	0	0	0	0	0	0	0	12	0	12	0	12	0	12	0	0	0	0	0	0
5052	2018-02-26	1	32	3	24.62	1	1	6	1	0	1	1	1	0	0	0	0	0	2	0	0	0	0	0	0	0	0	0	0	0	0	0	12	0	12	0	12	0	12	0	0	0	0	1	5
5053	2018-02-28	1	47	4	26.19	0	1	6	1	0	1	1	0	0	0	0	1	0	3	34	0	0	0	0	0	0	0	0	0	0	0	0	12	0	12	0	12	0	12	0	0	0	0	0	16
5054	2018-02-28	1	38	3	27.01	0	1	3	1	0	1	1	0	0	0	0	1	0	1	67	0	0	0	0	0	1	0	0	0	0	0	0	12	0	12	0	12	0	12	0	0	0	1	0	0
5055	2018-03-05	1	41	4	15.67	0	1	6	1	0	1	1	0	0	0	0	1	0	0	100	0	0	0	0	0	0	0	0	0	0	0	0	12	0	12	0	12	0	12	0	0	0	0	0	156
5056	2018-03-05	1	62	6	31.44	1	1	1	1	0	1	1	0	0	0	1	1	0	3	3	0	0	0	0	1	0	0	0	0	0	0	0	12	0	12	0	12	0	12	0	0	0	0	0	17
5057	2018-03-07	1	36	3	21.19	1	1	3	1	0	1	1	0	0	0	0	0	0	2	0	29	0	0	0	0	0	0	0	0	0	0	0	12	0	12	0	12	0	12	0	0	0	0	0	5
5058	2018-03-08	1	49	4	27.05	0	1	2	1	0	1	1	0	0	0	0	0	0	3	3	0	0	0	0	0	0	0	0	0	0	0	0	12	0	12	0	12	0	12	0	0	0	0	0	60
5059	2018-03-08	1	48	4	22.47	1	1	3	0	0	1	1	1	0	0	0	1	0	5	1	0	0	0	0	0	0	0	0	0	0	0	0	12	0	12	0	12	0	12	0	0	0	0	1	0
5061	2018-03-12	1	65	6	18.8	1	1	0	0	1	1	1	0	0	0	0	1	1	3	0	87	0	0	0	1	0	0	0	0	0	0	0	12	0	12	0	12	0	12	0	0	0	0	1	0
5062	2018-03-12	1	40	4	23.59	1	1	2	1	1	1	1	0	0	0	0	1	0	5	0	0	0	0	0	0	0	0	0	0	0	0	1	1	0	12	0	12	1	1	1	1	1	0	0	6
5063	2018-03-14	1	49	4	25.2	1	1	1	2	0	1	1	1	0	0	1	1	0	0	0	17	0	0	0	0	0	0	0	0	0	0	0	12	0	12	0	12	0	12	0	0	0	0	1	43
5064	2018-03-14	1	55	5	23.37	1	1	1	1	0	1	1	0	0	0	1	1	0	6	8	0	0	0	0	0	0	0	0	0	0	0	0	12	0	12	0	12	0	12	0	0	0	0	0	4
5065	2018-03-15	1	52	5	18.03	0	1	2	1	0	1	1	1	1	1	0	1	1	5	62	83	0	0	0	0	0	0	0	0	0	0	1	4	0	12	0	12	1	4	0	0	1	0	1	34
5066	2018-03-15	1	50	5	23.77	0	1	1	1	0	1	1	0	0	1	1	1	1	3	99	22	0	0	0	0	0	0	0	0	0	0	0	12	0	12	0	12	0	12	0	0	0	0	1	1
5067	2018-03-19	1	44	4	20.53	0	1	6	0	1	2	2	0	0	0	0	0	1	5	72	80	0	0	0	0	1	0	0	0	0	0	0	12	0	12	0	12	0	12	0	0	0	1	0	0
5068	2018-03-19	1	60	6	23.46	1	1	3	1	0	1	1	0	0	0	0	0	0	5	0	0	0	0	0	0	0	0	0	0	0	0	0	12	0	12	0	12	0	12	0	0	0	0	0	1
5069	2018-03-21	1	35	3	18.92	0	1	3	1	0	1	1	1	0	1	0	1	1	3	60	16	0	0	0	0	0	0	0	0	0	0	0	12	0	12	0	12	0	12	0	0	0	0	1	2
5070	2018-03-21	1	26	2	20.99	1	1	3	2	0	1	1	0	0	0	0	0	0	1	15	0	1	1	1	1	1	0	0	0	0	0	0	12	0	12	0	12	0	12	0	0	0	1	0	3
5071	2018-03-22	1	46	4	22.09	1	0	6	1	0	1	1	0	0	0	0	1	1	5	78	83	0	0	0	1	0	0	0	0	1	0	1	4	0	12	0	12	1	4	0	0	1	0	0	108
5072	2018-03-22	1	62	6	25.68	0	1	6	1	1	1	1	0	1	1	0	1	1	2	95	70	0	0	0	0	0	0	0	0	0	0	0	12	0	12	0	12	0	12	0	0	0	0	1	21
5073	2018-03-22	1	53	5	18.6	1	1	0	1	0	1	1	0	0	0	0	1	0	5	0	0	0	0	0	0	0	0	0	0	0	0	0	12	0	12	0	12	0	12	0	0	0	0	0	5
5075	2018-03-26	1	21	2	39.12	1	1	3	0	0	1	1	0	0	0	0	0	0	3	0	65	0	0	0	0	0	0	0	0	0	0	0	12	0	12	0	12	0	12	0	0	0	0	0	0
5076	2018-03-26	1	54	5	17.16	1	1	0	0	0	1	1	0	0	0	0	1	0	4	4	0	0	0	0	0	0	0	0	0	0	0	0	12	0	12	0	12	0	12	0	0	0	0	0	0
5077	2018-03-28	1	38	3	16.49	0	1	6	1	0	1	1	1	0	0	0	1	0	4	0	0	0	0	0	0	0	0	0	0	0	0	0	12	0	12	0	12	0	12	0	0	0	0	1	4
5079	2018-03-29	1	36	3	18.58	0	1	2	1	0	2	2	0	0	0	0	1	1	6	14	46	0	0	0	0	0	0	0	0	0	0	0	12	0	12	0	12	0	12	0	0	0	0	0	2
5080	2018-03-30	1	55	5	24.3	1	1	1	1	0	1	1	0	0	0	1	1	0	2	0	0	0	0	0	1	0	0	0	0	0	0	0	12	0	12	0	12	0	12	0	0	0	0	0	22
5081	2018-03-30	1	58	5	24.45	0	0	0	1	0	2	2	0	0	0	0	1	0	0	96	63	0	0	0	0	0	0	0	0	0	0	0	12	0	12	0	12	0	12	0	0	0	0	0	114
5082	2018-04-01	1	46	4	24.69	1	0	5	1	0	1	1	0	0		0	1	0	0	2	0	0	0	0	1	0	0	0	0	0	0	0	12	0	12	0	12	0	12	0	0	0	0	0	95
5083	2018-04-02	1	47	4	17.83	1	1	3	0	0	1	1	1	0	0	0	1	0	0	2	4	0	0	0	0	0	0	0	0	0	0	0	12	0	12	0	12	0	12	0	0	0	0	1	0
5084	2018-04-02	1	62	6	22.78	1	1	6	1	0	1	1	0	0	0	0	0	0	3	19	28	0	0	0	0	0	0	0	0	0	0	0	12	0	12	0	12	0	12	0	0	0	0	0	6
5085	2018-04-04	1	44	4	19.77	0	1	2	1	0	1	1	0	0	1	0	1	1	2	96	96	0	0	0	0	0	0	0	0	0	0	0	12	0	12	0	12	0	12	0	0	0	0	1	5
5086	2018-04-04	1	57	5	25.92	0	1	4	1	0	1	1	0	0	0	0	0	0	2	0	0	0	0	0	0	0	0	0	0	0	0	0	12	0	12	0	12	0	12	0	0	0	0	1	2
5087	2018-04-05	1	68	6	23.23	1	1	0	1	0	2	2	0	0	0	1	1	1	2	0	47	0	0	0	1	0	1	0	0	0	0	1	0	0	12	0	12	1	0	1	1	1	0	0	6
5088	2018-04-05	1	52	5	27.68	1	1	2	0	0	1	1	0	0	0	0	1	0	3	2	0	0	0	0	0	0	0	0	0	0	0	0	12	0	12	0	12	0	12	0	0	0	0	0	0
5089	2018-04-08	1	55	5	21.95	0	0	5	1	0	2	2	0	0		0	0	1	5	50	0	0	1	1	1	1	0	0	0	0	0	0	12	0	12	0	12	0	12	0	0	0	1	0	110
5090	2018-04-09	1	55	5	22.52	1	1	0	0	1	1	1	1	0	0	0	1	0	5	26	0	0	0	0	0	0	0	0	0	0	0	0	12	0	12	0	12	0	12	0	0	0	0	1	0
5091	2018-04-09	1	41	4	17.58	0	1	0	1	0	1	1	0	0	0	0	1	0	3	0	28	0	0	0	0	0	0	0	0	0	0	0	12	0	12	0	12	0	12	0	0	0	0	0	2
5092	2018-04-11	1	63	6	26.78	1	1	1	1	0	1	1	0	0	0	1	1	0	6	3	11	0	0	0	0	0	0	0	0	0	0	0	12	0	12	0	5	0	12	0	0	0	0	0	17
5093	2018-04-11	1	62	6	21.23	1	1	2	1	0	1	1	1	0	0	0	1	0	2	0	17	0	0	0	0	0	0	0	0	0	0	1	0	0	12	0	12	1	0	1	1	1	0	1	5
5094	2018-04-12	1	28	2	15.48	0	1	4	1	0	1	1	1	0	0	0	1	0	4	13	0	0	0	0	0	0	0	0	0	0	0	1	7	0	12	0	12	1	7	0	0	0	0	1	77
5098	2018-04-16	1	57	5	17.7	1	1	6	3	0	1	1	0	0	0	0	1	0	2	0	44	0	0	0	0	0	0	0	0	0	0	0	12	0	12	0	12	0	12	0	0	0	0	0	144
5099	2018-04-16	1	55	5	25.97	1	1	5	1	0	2	2	0	0	0	0	1	1	4	3	38	0	0	0	0	0	0	0	0	0	0	0	12	0	12	0	12	0	12	0	0	0	0	0	12
5100	2018-04-18	1	35	3	22	1	1	3	1	0	1	1	0	0	0	0	1	0	0	69	0	0	0	0	0	0	0	0	0	0	0	0	12	0	12	0	12	0	12	0	0	0	0	0	3
5101	2018-04-18	1	21	2	16.7	1	1	3	1	0	2	2	0	0	0	0	0	0	3	20	8	0	0	0	0	0	0	0	0	0	0	1	8	0	12	0	12	1	8	0	0	0	0	0	3
5103	2018-04-19	1	46	4	20.72	0	1	2	0	0	1	1	1	0	0	0	1	1	5	0	77	0	0	0	0	0	0	0	0	0	0	0	12	0	12	0	12	0	12	0	0	0	0	1	0
5104	2018-04-19	1	35	3	20.73	0	1	6	1	0	1	1	0	0	1	0	1	1	6	8	79	0	0	0	0	0	0	0	0	0	0	0	12	0	12	0	12	0	12	0	0	0	0	1	0
5105	2018-04-20	1	46	4	25.11	1	0	3	1	0	1	1	0	0		0	1	0	2	17	30	0	0	0	1	0	0	0	0	0	0	0	12	0	12	0	12	0	12	0	0	0	0	0	104
5106	2018-04-21	1	46	4	33.01	1	0	1	2	1	1	1	0	0		1	1	0	5	0	4	0	0	0	0	0	0	0	0	0	0	0	12	0	12	0	12	0	12	0	0	0	0	0	97
5107	2018-04-23	1	57	5	25.44	0	1	2	0	1	1	1	1	0	0	0	1	0	0	39	100	0	0	0	0	0	0	0	0	0	0	0	12	0	12	0	12	0	12	0	0	0	0	1	0
5109	2018-04-25	1	52	5	19.54	0	1	0	1	0	1	1	0	0	0	0	0	0	2	1	0	0	0	0	0	1	0	0	0	0	0	0	12	0	12	0	12	0	12	0	0	0	1	0	3
5110	2018-04-25	1	39	3	22.7	1	1	1	1	0	1	1	1	0	0	1	0	0	5	41	46	0	0	0	1	0	0	0	0	0	0	0	12	0	12	0	12	0	12	0	0	0	0	1	9
5111	2018-04-26	1	44	4	21.04	0	1	0	1	0	1	1	1	0	0	0	1	1	4	91	0	0	0	0	0	0	0	0	0	0	0	0	12	0	12	0	12	0	12	0	0	0	0	1	13
5112	2018-04-26	1	55	5	22.02	0	1	6	1	0	1	1	0	0	0	0	1	0	3	3	7	0	0	0	0	0	0	0	0	1	0	0	12	0	12	0	12	0	12	0	0	0	1	0	26
5115	2018-04-30	1	40	4	16.35	0	1	6	1	0	1	1	0	0	0	0	0	0	1	8	0	0	0	0	0	0	0	0	0	0	0	0	12	0	12	0	12	0	12	0	0	0	0	0	27
5116	2018-04-30	1	51	5	27.52	0	1	1	1	0	1	1	0	0	0	1	1	0	3	0	0	0	0	0	0	0	0	0	0	0	0	0	12	0	12	0	12	0	12	0	0	0	0	0	2
5117	2018-05-02	1	43	4	18.24	0	1	2	1	0	2	2	0	0	0	0	0	1	2	79	0	0	0	0	0	0	0	0	0	0	0	0	12	0	12	0	12	0	12	0	0	0	0	0	11
5118	2018-05-02	1	57	5	24.3	1	1	3	0	0	1	1	0	0	0	0	0	0	5	1	0	0	0	0	0	0	0	0	0	0	0	0	12	0	12	0	12	0	12	0	0	0	0	0	0
5119	2018-05-03	1	24	2	22.93	1	1	0	1	0	1	1	0	0	0	0	1	0	3	3	0	0	0	0	0	0	0	0	0	0	0	0	12	0	12	0	12	0	12	0	0	0	0	0	7
5120	2018-05-03	1	41	4	24.06	1	1	0	1	0	1	1	1	0	0	0	1	0	5	0	0	0	0	0	0	1	0	0	0	0	0	1	2	0	12	0	12	1	2	1	0	1	1	1	3
5121	2018-05-06	1	48	4	28.08	1	0	6	2	1	1	1	0	0		0	1	0	5	30	0	0	0	0	1	0	0	0	0	0	0	0	12	0	12	0	12	0	12	0	0	0	0	0	164
5122	2018-05-09	1	41	4	21.4	0	1	3	0	0	1	1	0	0	0	0	1	0	2	0	0	0	0	0	0	0	0	0	0	0	0	0	12	0	12	0	12	0	12	0	0	0	0	0	0
5123	2018-05-09	1	45	4	22.58	1	1	0	2	0	1	1	1	0	0	1	1	0	3	13	0	0	0	0	1	0	0	0	0	0	0	0	12	0	12	0	12	0	12	0	0	0	0	1	4
5124	2018-05-10	1	43	4	19.98	1	1	1	0	1	1	1	1	0	0	1	1	0	5	0	0	0	0	0	0	0	0	0	0	0	0	0	12	0	12	0	12	0	12	0	0	0	0	1	0
5128	2018-05-12	1	67	6	26.96	1	0	6	1	0	1	1	0	0	0	0	1	1	5	0	100	0	0	0	1	0	0	0	0	0	0	1	3	0	12	0	12	1	3	1	0	1	0	0	96
5129	2018-05-12	1	47	4	17.93	1	0	6	1	0	2	2	0	0	0	0	1	1	4	98	92	0	0	0	0	0	0	0	0	0	0	0	12	0	12	0	12	0	12	0	0	0	0	0	228
5131	2018-05-14	1	55	5	16.28	0	1	6	1	0	2	2	0	0	0	0	1	1	6	32	0	0	0	0	0	0	0	0	0	0	0	0	12	0	12	0	12	0	12	0	0	0	0	0	11
5132	2018-05-14	1	59	5	21.18	1	1	0	1	0	1	1	0	0	0	0	1	0	3	61	0	0	0	0	0	0	0	0	0	0	0	0	12	0	12	0	12	0	12	0	0	0	0	0	6
5133	2018-05-16	1	37	3	24.2	1	1	5	0	0	1	1	1	0	0	0	1	0	3	13	0	0	0	0	0	0	0	0	0	0	0	0	12	0	12	0	12	0	12	0	0	0	0	1	0
5134	2018-05-16	1	63	6	29.86	0	1	2	1	0	1	1	0	0	1	0	0	1	3	25	72	0	0	0	0	0	0	0	0	0	0	0	12	0	12	0	12	0	12	0	0	0	1	1	48
5135	2018-05-16	1	49	4	19.47	0	0	3	1	0	2	2	0	0		0	0	1	5	100	93	0	0	0	0	1	0	0	0	0	0	1	3	0	12	0	12	1	3	1	0	1	1	0	104
5136	2018-05-17	1	68	6	26.45	1	1	0	0	1	1	1	0	0	0	0	1	0	3	13	0	0	0	0	0	1	0	0	0	0	0	0	12	0	12	0	12	0	12	0	0	0	1	0	0
5137	2018-05-17	1	56	5	38.53	0	1	4	0	0	1	1	0	0	1	1	1	1	4	1	28	0	0	0	0	0	0	0	0	0	0	0	12	0	12	0	12	0	12	0	0	0	0	1	0
5138	2018-05-17	1	44	4	22.39	0	0	6	1	0	2	2	0	0		0	0	1	4	97	99	0	0	0	0	0	0	0	0	0	0	1	3	0	12	0	12	1	3	1	0	1	0	0	113
5139	2018-05-21	1	63	6	21.23	1	1	1	0	1	1	1	0	0	0	1	1	0	4	0	1	0	0	0	0	1	0	0	0	0	0	0	12	0	12	0	12	0	12	0	0	0	1	0	0
5141	2018-05-23	1	54	5	21.15	1	1	0	1	0	1	1	0	0	0	0	1	0	3	0	0	0	0	0	1	0	0	0	0	0	0	0	12	0	12	0	12	0	12	0	0	0	0	0	1
5142	2018-05-23	1	65	6	29.29	1	1	0	0	0	2	2	0	0	0	0	1	1	3	29	0	0	0	0	0	0	0	0	0	0	0	0	12	0	12	0	12	0	12	0	0	0	0	0	0
5143	2018-05-24	1	37	3	23.17	1	1	0	1	0	1	1	1	0	0	0	1	0	2	13	63	0	0	0	0	0	0	0	0	0	0	0	12	0	12	0	12	0	12	0	0	0	0	1	3
5144	2018-05-24	1	33	3	19.1	0	1	0	1	0	1	1	0	0	0	0	1	0	2	0	0	0	0	0	0	0	0	0	0	0	0	0	12	0	12	0	12	0	12	0	0	0	0	0	17
5146	2018-05-27	1	63	6	27.73	1	0	3	2	0	1	1	0	0		0	1	0	3	8	0	0	0	0	0	0	0	0	0	0	0	0	12	0	12	0	12	0	12	0	0	0	0	0	50
5148	2018-05-28	1	64	6	27.22	1	1	1	1	0	1	1	0	0	0	1	1	0	5	0	0	0	0	0	0	0	0	0	0	0	0	0	12	0	12	0	12	0	12	0	0	0	0	0	10
5149	2018-05-28	1	54	5	23.47	0	1	0	1	0	1	1	0	0	0	0	1	1	5	51	67	0	0	0	0	0	0	0	0	0	0	0	12	0	12	0	12	0	12	0	0	0	0	0	6
5150	2018-05-30	1	37	3	19.08	1	1	3	0	0	1	1	1	0	0	0	0	0	3	1	0	0	0	0	0	0	0	0	0	0	0	0	12	0	12	0	12	0	12	0	0	0	0	1	0
5151	2018-05-30	1	56	5	23.35	1	1	5	1	0	1	1	0	0	0	0	1	0	5	2	62	0	0	0	0	0	0	0	0	0	0	0	12	0	12	0	12	0	12	0	0	0	0	0	26
5152	2018-05-31	1	43	4	23.15	1	1	5	0	0	1	1	1	0	0	0	1	0	6	0	0	0	0	0	0	0	0	0	0	0	0	0	12	0	12	0	12	0	12	0	0	0	0	1	0
5153	2018-05-31	1	45	4	25.54	1	1	3	1	0	1	1	1	0	0	0	1	0	4	0	0	0	0	0	0	0	0	0	0	0	0	0	12	0	12	0	12	0	12	0	0	0	0	1	0
5154	2018-06-04	1	38	3	26.23	0	1	0	0	0	1	1	0	0	0	0	1	0	3	4	0	0	0	0	0	0	0	0	0	0	0	0	12	0	12	0	12	0	12	0	0	0	0	0	0
5155	2018-06-04	1	58	5	27.2	0	1	5	1	0	1	1	0	0	0	0	1	0	5	47	0	0	0	0	0	0	0	0	0	0	0	0	12	0	12	0	12	0	12	0	0	0	0	0	132
5156	2018-06-11	1	71	7	19.53	0	1	1	0	0	1	1	0	0	0	1	1	0	1	86	43	1	1	1	1	1	0	0	0	0	0	0	12	0	12	0	12	0	12	0	0	0	1	0	0
5157	2018-06-11	1	42	4	21.77	1	1	6	0	0	1	1	0	0	0	1	1	0	5	36	25	0	0	0	1	0	0	0	0	0	0	0	12	0	12	0	12	0	12	0	0	0	0	0	0
5161	2018-06-14	1	57	5	17.37	0	1	2	1	0	1	1	0	0	0	0	1	0	3	6	29	0	0	0	0	0	0	0	0	0	0	0	12	0	12	0	12	0	12	0	0	0	0	0	0
5162	2018-06-18	1	60	6	25.8	0	1	0	1	0	1	1	1	0	0	1	1	0	5	0	4	0	0	0	1	0	0	0	0	0	0	0	12	0	12	0	12	0	12	0	0	0	1	1	34
5165	2018-06-20	1	56	5	24.55	1	1	1	1	0	1	1	1	0	0	1	1	0	5	0	25	0	0	0	0	0	0	0	0	0	0	0	12	0	12	0	12	0	12	0	0	0	0	1	29
5166	2018-06-20	1	62	6	23.88	1	1	0	0	0	1	1	1	0	0	0	1	0	3	1	0	0	0	0	0	0	0	0	0	0	0	1	0	0	12	0	0	1	0	1	1	1	0	1	0
5167	2018-06-21	1	36	3	16.48	0	1	2	1	0	1	1	1	0	0	0	1	0	5	0	0	1	1	1	1	1	0	1	0	0	0	0	12	0	12	0	12	0	12	0	0	0	1	1	4
5168	2018-06-21	1	66	6	26.12	0	1	2	0	0	1	1	0	0	0	0	1	0	4	0	0	0	0	0	0	0	0	0	0	0	0	0	12	0	12	0	12	0	12	0	0	0	0	0	0
5170	2018-06-25	1	64	6	31.22	1	1	1	1	0	1	1	1	0	0	1	0	1	5	39	0	0	1	0	1	1	0	0	0	0	0	0	12	0	12	0	12	0	12	0	0	0	1	1	5
5171	2018-06-25	1	54	5	22.8	0	1	2	3	0	1	1	0	0	0	0	1	0	0	0	0	0	0	0	0	0	0	0	0	0	0	0	12	0	12	0	12	0	12	0	0	0	1	0	114
5172	2018-06-27	1	28	2	19	1	1	0	1	0	1	1	1	0	0	0	1	0	2	0	22	0	0	0	0	0	0	0	0	0	0	0	12	0	12	0	12	0	12	0	0	0	0	1	60
5173	2018-06-27	1	52	5	17.62	1	1	0	0	0	1	1	0	0	0	0	0	0	6	36	0	1	1	1	1	1	0	0	0	0	0	0	12	0	12	0	12	0	12	0	0	0	1	0	0
5174	2018-06-28	1	62	6	28.12	1	1	1	0	0	1	1	0	0	0	1	1	0	3	3	0	0	0	0	0	0	0	0	0	0	0	0	12	0	12	0	12	0	12	0	0	0	0	0	0
5175	2018-06-28	1	50	5	17.01	0	1	3	1	0	1	1	0	0	0	0	1	0	0	6	5	0	0	0	0	0	0	0	0	0	0	0	12	0	12	0	12	0	12	0	0	0	0	0	13
5176	2018-07-02	1	38	3	22.97	1	1	5	1	0	1	1	1	0	0	0	1	0	0	0	0	0	0	0	0	0	0	0	0	0	0	0	12	0	12	0	12	0	12	0	0	0	0	1	5
5177	2018-07-02	1	41	4	24.73	1	1	3	0	0	1	1	1	0	0	0	1	0	4	2	0	0	0	0	0	1	0	0	0	0	0	0	12	0	12	0	12	0	12	0	0	0	1	1	0
5178	2018-07-04	1	59	5	31.29	1	1	2	1	0	1	1	0	0	0	0	1	0	3	13	34	0	0	0	1	0	0	0	0	0	0	0	12	1	5	0	5	0	12	0	0	0	0	0	67
5179	2018-07-04	1	49	4	22.68	0	1	1	1	0	1	1	0	0	0	1	0	0	2	0	28	1	1	1	1	1	0	1	1	0	0	0	12	0	12	0	12	0	12	0	0	0	1	0	9
5180	2018-07-05	1	57	5	23.09	1	1	5	1	0	1	1	0	0	0	0	1	0	4	0	0	0	0	0	0	0	0	0	0	0	0	0	12	0	12	0	12	0	12	0	0	0	0	0	22
5181	2018-07-05	1	42	4	18.47	0	1	2	0	0	1	1	1	0	0	0	1	0	0	91	0	0	0	0	0	0	0	0	0	0	0	0	12	0	12	0	12	0	12	0	0	0	0	1	0
5182	2018-07-07	1	48	4	24.09	1	0	6	1	0	1	1	0	0		0	1	1	2	5	77	0	0	0	0	0	0	0	0	0	0	0	12	0	12	0	12	0	12	0	0	0	0	0	121
5183	2018-07-09	1	49	4	21.51	1	1	6	1	1	1	1	0	0	0	0	1	0	3	0	0	0	0	0	0	0	0	0	0	0	0	0	12	0	12	0	12	0	12	0	0	0	0	0	64
5184	2018-07-09	1	49	4	26.76	1	1	3	0	0	1	1	1	0	0	0	1	0	5	9	0	0	0	0	0	0	0	0	0	0	0	0	12	0	12	0	12	0	12	0	0	0	0	1	0
5185	2018-07-11	1	55	5	20.99	0	1	3	1	0	1	1	0	0	1	0	1	1	2	53	82	0	0	0	0	0	0	0	0	0	0	0	12	0	12	0	12	0	12	0	0	0	0	1	90
5186	2018-07-11	1	59	5	26.45	1	1	1	1	0	2	2	0	0	0	1	1	1	3	39	4	0	0	0	0	0	0	0	0	0	0	0	12	0	12	0	12	0	12	0	0	0	0	0	2
5187	2018-07-12	1	40	4	18.26	0	1	1	2	0	1	1	0	0	1	1	1	1	4	0	53	0	0	0	1	0	1	0	0	0	0	0	12	0	12	0	12	0	12	0	0	0	0	1	44
5188	2018-07-12	1	29	2	16.43	0	1	0	1	0	2	2	0	0	0	0	1	1	3	34	88	0	0	0	0	0	0	0	0	0	0	0	12	0	12	0	12	0	12	0	0	0	0	0	31
5189	2018-07-12	1	70	7	24.59	0	0	1	1	0	1	1	0	0		1	1	1	4	0	15	0	0	0	0	0	0	0	0	0	0	0	12	0	12	0	12	0	12	0	0	0	1	0	9
5190	2018-07-14	1	51	5	21.45	1	0	6	1	0	1	1	0	0		0	1	0	0	3	0	0	0	0	0	0	0	0	0	0	0	0	12	0	12	0	12	0	12	0	0	0	0	0	128
5191	2018-07-16	1	44	4	20.78	1	1	1	1	0	1	1	0	0	0	1	1	0	2	2	65	0	0	0	0	0	0	0	0	0	0	0	12	0	12	0	12	0	12	0	0	0	0	0	10
5192	2018-07-16	1	50	5	25.62	1	1	1	1	0	1	1	0	0	0	1	1	0	5	0	41	0	0	0	1	0	0	0	0	0	0	0	12	0	12	0	12	0	12	0	0	0	0	0	44
5193	2018-07-18	1	44	4	20.07	0	1	6	1	0	2	2	0	0	1	0	1	1	3	20	0	0	0	0	0	0	0	0	0	0	0	0	12	0	12	0	12	0	12	0	0	0	0	1	30
5194	2018-07-18	1	60	6	24.34	0	1	1	0	0	2	2	0	0	0	1	1	1	5	94	0	0	0	0	0	1	0	0	0	0	0	0	12	0	12	0	12	0	12	0	0	0	1	0	0
5195	2018-07-19	1	46	4	19.56	1	1	6	2	0	1	1	1	0	0	0	1	0	1	21	0	0	0	0	0	0	0	0	0	0	0	0	12	0	12	0	12	0	12	0	0	0	0	1	13
5196	2018-07-19	1	31	3	21.41	1	1	3	3	0	1	1	0	0	0	0	1	1	2	21	36	0	0	0	1	0	0	1	0	0	0	0	12	0	12	0	12	0	12	0	0	0	0	0	6
5199	2018-07-23	1	46	4	24.31	0	1	1	0	1	1	1	0	0	0	1	1	0	6	0	0	0	0	0	0	1	0	0	0	0	0	0	12	0	12	0	12	0	12	0	0	0	1	0	0
5200	2018-07-23	1	57	5	20.81	0	1	2	1	0	1	1	0	0	0	0	1	0	3	0	0	0	0	0	0	0	0	0	0	0	0	0	12	0	12	0	12	0	12	0	0	0	0	0	1
5201	2018-07-25	1	62	6	21.75	1	1	1	1	0	1	1	0	0	0	1	1	0	4	0	0	0	0	0	0	0	0	0	0	0	0	0	12	0	12	0	12	0	12	0	0	0	0	0	174
5202	2018-07-25	1	18	1	19.88	1	1	2	1	0	1	1	0	0	0	0	1	0	2	4	0	0	0	0	0	0	0	0	0	0	0	0	12	0	12	0	12	0	12	0	0	0	0	0	2
5204	2018-07-26	1	45	4	26.85	1	1	6	1	0	1	1	0	0	0	0	0	0	3	29	0	0	0	0	0	0	0	0	0	0	0	0	12	0	12	0	12	0	12	0	0	0	0	0	9
5205	2018-07-26	1	60	6	23.38	1	1	1	1	0	1	1	1	0	0	1	1	0	6	1	0	0	0	0	0	0	0	0	0	0	0	0	12	0	12	0	12	0	12	0	0	0	0	1	2
5206	2018-07-28	1	49	4	20.28	0	0	3	1	0	1	1	0	0		0	0	0	3	1	0	0	0	0	0	0	0	0	0	0	0	0	12	0	12	0	12	0	12	0	0	0	0	0	126
5207	2018-07-29	1	55	5	18.22	0	0	0	1	0	2	2	0	0	0	0	1	1	5	48	0	0	0	0	1	0	0	0	0	0	0	1	2	0	12	0	12	1	2	1	0	1	0	0	87
5208	2018-07-30	1	65	6	24.11	1	1	1	0	1	1	1	0	0	0	1	1	0	3	1	0	0	0	0	0	1	0	0	0	0	0	0	12	0	12	0	12	0	12	0	0	0	1	0	0
5209	2018-07-30	1	42	4	21.84	1	1	3	1	0	2	2	0	0	0	0	1	1	5	22	0	0	0	0	0	0	0	0	0	0	0	0	12	0	12	0	12	0	12	0	0	0	0	0	6
5210	2018-08-01	1	50	5	26.21	1	1	6	1	0	1	1	0	0	0	0	1	0	3	0	66	0	0	0	0	0	0	0	0	0	0	0	12	0	12	0	12	0	12	0	0	0	0	0	6
5211	2018-08-01	1	56	5	27.54	1	1	1	2	0	1	1	0	0	0	1	1	0	5	0	0	0	0	0	0	0	0	0	0	0	0	0	12	0	12	0	12	0	12	0	0	0	0	0	23
5213	2018-08-02	1	28	2	19.23	0	1	0	1	0	1	1	1	0	0	0	1	0	2	0	0	0	0	0	0	0	0	0	0	0	0	0	12	0	12	0	12	0	12	0	0	0	1	1	3
5214	2018-08-04	1	42	4	22.8	1	0	2	1	0	2	2	0	0	1	0	0	1	3	100	82	0	0	0	0	0	0	0	0	0	0	0	12	0	12	0	12	0	12	0	0	0	0	0	236
5215	2018-08-06	1	66	6	26.36	1	1	1	1	1	1	1	0	0	0	1	1	0	2	17	0	0	0	0	0	0	0	0	0	0	0	0	12	0	12	0	12	0	12	0	0	0	0	0	13
5216	2018-08-06	1	53	5	25.97	0	1	6	1	0	1	1	0	0	0	0	0	0	3	0	0	0	1	0	1	1	0	0	0	0	0	0	12	0	12	0	12	0	12	0	0	0	1	0	7
5217	2018-08-08	1	42	4	31.07	0	1	3	0	0	1	1	0	0	0	0	1	0	1	6	0	0	0	0	0	0	0	0	0	0	0	0	12	0	12	0	12	0	12	0	0	0	0	0	0
5218	2018-08-08	1	49	4	22.15	1	1	1	1	0	1	1	1	0	0	1	1	0	5	0	4	0	0	0	0	0	0	0	0	0	0	0	12	0	12	0	12	0	12	0	0	0	1	1	2
5219	2018-08-09	1	40	4	33.07	0	1	0	1	0	1	1	1	0	0	0	1	0	3	0	0	0	0	0	0	0	0	0	0	0	0	0	12	0	12	0	12	0	12	0	0	0	0	1	28
5220	2018-08-09	1	33	3	26.69	0	1	4	1	1	1	1	0	0	0	0	1	0	3	10	23	0	0	0	0	0	0	0	0	0	0	0	12	0	12	0	12	0	12	0	0	0	0	0	0
5221	2018-08-13	1	50	5	21.98	1	1	2	0	0	1	1	0	0	0	0	1	0	6	4	0	0	0	0	0	0	0	0	0	0	0	0	12	0	12	0	12	0	12	0	0	0	0	0	0
5222	2018-08-13	1	35	3	17.38	0	1	2	1	0	1	1	0	0	0	0	1	0	2	1	0	0	0	0	1	0	0	0	0	0	0	0	12	0	12	0	12	0	12	0	0	0	0	0	4
5223	2018-08-16	1	64	6	19.57	0	1	6	1	0	1	1	0	0	0	0	1	1	3	21	63	1	1	1	1	1	0	0	0	0	0	0	12	0	12	0	12	0	12	0	0	0	1	0	35
5224	2018-08-16	1	58	5	25.22	1	1	1	3	1	1	1	1	0	0	1	1	0	6	0	0	0	0	0	0	0	0	0	0	0	0	1	6	0	12	0	12	1	6	0	0	1	0	1	79
5225	2018-08-17	1	53	5	22.83	1	0	6	2	0	1	1	0	0		0	0	0	3	0	0	0	0	0	1	0	0	0	0	0	0	0	12	0	12	0	12	0	12	0	0	0	0	0	135
5226	2018-08-17	1	58	5	24.57	1	0	0	1	0	1	1	0	0		0	1	0	3	0	0	0	0	0	0	0	0	0	0	0	0	0	12	0	12	0	12	0	12	0	0	0	0	0	120
5227	2018-08-18	1	68	6	21.6	1	0	1	1	0	1	1	0	0	0	1	1	0	2	0	35	0	0	0	0	0	0	0	0	0	0	0	12	0	12	0	12	0	12	0	0	0	0	0	25
5229	2018-08-20	1	47	4	22.68	0	1	0	1	0	1	1	0	0	0	0	1	1	2	96	81	0	0	0	0	1	0	0	0	0	0	1	2	0	12	0	12	1	2	1	0	1	1	0	96
5230	2018-08-20	1	30	3	25.11	1	1	2	1	0	1	1	1	0	0	0	0	0	0	0	0	0	0	0	0	0	0	0	0	0	0	0	12	0	12	0	12	0	12	0	0	0	0	1	3
5232	2018-08-22	1	61	6	20.04	0	1	0	1	0	1	1	0	0	0	0	1	0	4	11	0	0	0	0	0	0	0	0	0	0	0	0	12	0	12	0	12	0	12	0	0	0	0	0	2
5233	2018-08-23	1	42	4	20.14	1	1	6	1	0	1	1	0	0	0	0	1	0	4	69	82	0	0	0	0	0	0	0	0	0	0	0	12	0	12	0	12	0	12	0	0	0	0	0	180
5234	2018-08-23	1	56	5	23.83	0	1	1	2	1	1	1	0	0	1	1	1	1	3	37	69	0	1	0	0	0	1	0	0	0	1	0	12	0	12	0	12	0	12	0	0	0	1	1	96
5236	2018-08-27	1	51	5	25.39	1	1	6	0	0	1	1	0	0	0	0	1	0	5	0	0	0	0	0	0	0	0	0	0	0	0	0	12	0	12	0	12	0	12	0	0	0	0	0	0
5237	2018-08-27	1	60	6	22.78	1	1	6	1	0	2	2	0	0	0	0	1	1	3	25	0	0	0	0	0	0	0	0	0	0	0	0	12	0	12	0	12	0	12	0	0	0	0	0	5
5238	2018-08-28	1	48	4	25.08	1	0	1	1	0	1	1	0	0		1		0	0	0	0	0	0	0	0	0	0	0	0	0	0	0	12	0	12	0	12	0	12	0	0	0	0	0	24
5239	2018-08-29	1	43	4	22.14	1	1	6	1	0	1	1	0	0	0	0	1	0	4	3	4	1	1	1	1	1	0	0	0	0	0	0	12	0	12	0	12	0	12	0	0	0	1	0	96
5240	2018-08-29	1	50	5	19.3	1	1	1	1	0	1	1	0	0	0	1	1	0	5	0	0	0	0	0	0	0	0	0	0	0	0	0	12	0	12	0	12	0	12	0	0	0	0	0	18
5241	2018-08-30	1	67	6	23.28	1	1	1	0	0	1	1	0	0	0	1	1	0	4	0	0	0	0	0	0	0	0	0	0	0	0	1	2	0	12	0	12	1	2	1	0	1	0	0	0
5242	2018-08-30	1	62	6	22.12	0	1	1	0	0	1	1	0	0	1	1	1	1	3	7	16	1	1	1	1	1	0	0	0	0	0	1	1	0	12	0	12	1	1	1	1	1	1	1	0
5243	2018-09-01	1	58	5	21.76	1	0	2	1	0	2	2	0	0		0	1	0	1	62	76	0	0	0	1	0	0	0	0	0	0	0	12	0	12	0	12	0	12	0	0	0	0	0	109
5244	2018-09-03	1	52	5	22.67	1	1	1	1	0	1	1	0	0	0	1	1	0	3	0	40	0	0	0	0	1	0	0	0	0	0	0	12	0	12	0	12	0	12	0	0	0	1	0	3
5245	2018-09-03	1	49	4	29.71	1	1	1	0	0	1	1	0	0	0	1	1	0	3	10	0	0	0	0	0	0	1	0	0	0	0	0	12	0	12	0	12	0	12	0	0	0	0	0	0
5246	2018-09-05	1	54	5	21.28	0	1	2	1	0	1	1	0	0	0	0	1	0	6	0	0	0	0	0	0	0	0	0	0	0	0	0	12	0	12	0	12	0	12	0	0	0	0	0	5
5247	2018-09-05	1	45	4	23.63	1	1	0	1	0	1	1	0	0	0	0	1	0	0	8	3	0	0	0	0	0	0	0	0	0	0	0	12	0	12	0	12	0	12	0	0	0	0	0	4
5248	2018-09-06	1	49	4	23.88	0	1	0	1	0	1	1	0	0	0	0	1	0	3	0	0	0	0	0	0	0	0	0	0	0	0	0	12	0	12	0	1	0	12	0	0	0	0	0	84
5249	2018-09-06	1	48	4	20.31	1	1	1	1	0	1	1	1	0	0	1	1	0	6	1	7	0	0	0	0	0	0	0	0	0	0	0	12	0	12	0	12	0	12	0	0	0	0	1	6
5250	2018-09-10	1	57	5	25.76	1	1	2	0	0	1	1	0	0	0	0	1	0	5	0	4	0	0	0	0	0	0	0	0	0	0	0	12	0	12	0	12	0	12	0	0	0	0	0	0
5251	2018-09-10	1	55	5	20.9	0	1	5	0	0	1	1	0	0	0	0	1	0	5	26	0	0	0	0	0	0	0	0	0	0	0	0	12	0	12	0	12	0	12	0	0	0	1	0	0
5252	2018-09-10	1	70	7	25.13	1	0	6	1	0	1	1	0	0	0	0	1	0	5	1	0	1	1	1	1	1	1	0	0	0	0	1	1	0	12	0	12	1	1	1	1	1	1	0	73
5253	2018-09-12	1	62	6	20.23	0	1	0	1	0	1	1	0	0	1	0	1	0	5	29	0	0	0	0	0	1	0	0	0	0	0	0	12	0	12	0	12	0	12	0	0	0	1	1	43
5254	2018-09-12	1	49	4	19.73	1	1	6	1	0	1	1	0	0	0	0	1	0	4	5	4	0	0	0	0	0	0	0	0	0	0	0	12	0	12	0	12	0	12	0	0	0	0	0	6
5255	2018-09-13	1	58	5	23.07	1	1	1	0	0	1	1	0	0	0	1	1	0	4	8	0	0	0	0	0	0	0	0	0	0	0	0	12	0	12	0	12	0	12	0	0	0	0	0	0
5257	2018-09-17	1	33	3	29.11	0	1	6	0	0	1	1	0	0	0	0	1	0	4	1	0	0	0	0	0	0	0	0	0	0	0	0	12	0	12	0	12	0	12	0	0	0	1	0	0
5258	2018-09-17	1	63	6	22.37	1	1	0	3	0	1	1	0	0	0	0	1	0	5	4	0	0	0	0	1	0	0	0	0	0	0	0	12	0	12	0	12	0	12	0	0	0	0	0	21
5259	2018-09-19	1	47	4	21.88	1	1	6	0	0	2	2	0	0	0	0	1	0	4	0	2	0	0	0	0	0	0	0	0	0	0	0	12	0	12	0	12	0	12	0	0	0	0	0	0
5260	2018-09-19	1	59	5	19.48	0	1	7	1	0	1	1	1	0	0	0	1	0	0	84	91	1	1	1	1	1	0	0	0	1	0	0	3	1	3	1	3	0	3	0	0	0	1	1	71
5261	2018-09-19	1	53	5	24.36	1	1	5	1	0	1	1	1	0	0	0	1	0	2	31	4	0	0	0	0	0	0	0	0	0	0	0	12	0	12	0	12	0	12	0	0	0	1	1	33
5262	2018-09-20	1	45	4	21.01	0	1	6	1	0	1	1	1	0	0	0	1	0	5	0	0	0	0	0	0	0	0	0	0	0	0	0	12	0	2	0	2	0	12	0	0	0	0	1	11
5265	2018-09-27	1	42	4	20.6	1	1	6	0	0	1	1	0	0	0	0	1	0	5	1	15	0	0	0	0	0	0	0	0	0	0	0	12	0	12	0	12	0	12	0	0	0	0	0	0
5266	2018-09-27	1	74	7	25.33	1	1	1	1	0	1	1	0	0	0	1	1	0	3	0	21	0	0	0	0	0	0	0	0	0	0	0	12	0	12	0	12	0	12	0	0	0	0	0	8
5267	2018-09-30	1	66	6	24.81	1	0	1	1	0	1	1	0	0	0	1	1	1	6	6	78	0	0	0	0	0	0	0	0	0	0	0	12	0	12	0	12	0	12	0	0	0	0	0	60
5268	2018-10-01	1	53	5	22.89	0	1	4	1	1	1	1	0	0	0	0	1	0	0	48	62	0	0	0	0	0	0	0	0	0	0	0	12	0	12	0	12	0	12	0	0	0	0	0	2
5269	2018-10-01	1	50	5	25.91	1	1	1	1	0	1	1	0	0	0	1	1	0	5	0	0	0	0	0	0	0	0	0	0	0	0	0	12	0	12	0	12	0	12	0	0	0	0	0	6
5270	2018-10-04	1	59	5	25.01	1	1	1	1	0	1	1	0	0	0	1	0	0	6	0	0	0	0	0	0	0	0	0	0	0	0	0	12	0	12	0	12	0	12	0	0	0	0	0	1
5271	2018-10-04	1	54	5	19.9	1	1	1	1	0	1	1	0	0	0	1	1	0	5	0	24	0	0	0	0	0	0	0	0	0	0	0	12	0	12	0	12	0	12	0	0	0	0	0	5
5272	2018-10-08	1	43	4	21.98	1	1	3	1	0	1	1	0	0	0	0	1	0	4	0	12	0	0	0	0	0	0	0	0	0	0	0	12	0	12	0	12	0	12	0	0	0	0	0	5
5273	2018-10-08	1	60	6	22	0	1	6	0	0	1	1	0	0	0	0	1	0	5	0	0	0	1	0	0	0	0	0	0	0	0	0	12	0	12	0	12	0	12	0	0	0	1	0	0
5275	2018-10-10	1	25	2	26.97	0	1	0	1	0	1	1	0	0	0	0	1	0	0	23	0	0	0	0	0	1	0	0	0	0	0	0	12	0	12	0	12	0	12	0	0	0	1	0	4
5276	2018-10-10	1	24	2	18.94	0	1	3	1	0	1	1	0	0	0	0	0	0	2	40	42	0	0	0	0	0	0	0	0	0	0	0	12	0	12	0	12	0	12	0	0	0	0	0	7
5277	2018-10-11	1	39	3	22.47	1	1	4	1	0	1	1	1	0	0	0	1	1	2	91	0	0	0	0	0	1	0	0	0	0	0	0	12	0	12	0	12	0	12	0	0	0	1	1	72
5278	2018-10-11	1	62	6	20.29	1	1	6	0	1	1	1	1	0	0	0	1	0	0	0	0	0	0	0	0	0	0	0	0	0	0	0	12	0	12	0	12	0	12	0	0	0	0	1	0
5279	2018-10-12	1	55	5	24.16	0	1	1	1	0	2	2	0	0	0	1	1	1	5	51	57	0	0	0	0	0	0	0	0	0	0	0	12	0	12	0	12	0	12	0	0	0	0	0	198
5280	2018-10-15	1	59	5	18.49	1	1	1	1	0	1	1	0	0	0	1	1	0	0	0	48	0	0	0	0	0	0	0	0	0	0	0	12	0	12	0	12	0	12	0	0	0	0	0	144
5281	2018-10-15	1	57	5	29.14	1	1	2	1	0	1	1	0	0	0	0	1	0	3	1	0	0	0	0	0	0	0	0	0	0	0	0	12	0	12	0	12	0	12	0	0	0	0	0	5
5282	2018-10-17	1	29	2	25.22	1	0	7	2	0	1	1	0	0	0	0	1	0	5	7	0	0	0	0	0	0	0	0	0	0	0	0	12	0	12	0	12	0	12	0	0	0	0	0	132
5283	2018-10-17	1	43	4	18.83	0	1	6	1	0	2	2	0	0	0	0	1	1	3	75	57	0	0	0	0	0	0	0	0	0	0	0	12	0	12	0	12	0	12	0	0	0	0	0	1
5284	2018-10-17	1	72	7	24.2	1	1	1	1	0	1	1	0	0	0	1	1	0	6	0	0	0	0	0	0	0	0	0	0	0	0	0	12	0	12	0	12	0	12	0	0	0	0	0	18
5285	2018-10-18	1	64	6	21.28	1	1	1	1	0	1	1	0	0	1	1	1	1	3	0	82	0	0	0	0	0	0	0	0	0	0	0	12	0	12	0	12	0	12	0	0	0	0	1	6
5286	2018-10-18	1	56	5	21.28	1	1	1	1	0	1	1	1	0	0	1	1	0	6	0	0	0	0	0	0	0	0	0	0	0	0	0	12	0	12	0	12	0	12	0	0	0	0	1	33
5287	2018-10-19	1	66	6	27.68	0	1	1	0	0	2	2	0	0	0	1	0	1	3	82	0	0	0	0	0	0	0	0	0	0	0	0	12	0	12	0	12	0	12	0	0	0	0	0	0
5288	2018-10-22	1	45	4	25.25	1	1	6	0	1	1	1	0	0	0	0	1	0	6	27	28	0	0	0	0	1	0	0	0	0	0	0	12	0	12	0	12	0	12	0	0	0	1	0	0
5289	2018-10-22	1	48	4	21.19	1	1	6	1	0	1	1	0	0	0	0	1	0	5	0	16	0	0	0	0	0	0	0	0	0	0	0	12	0	12	0	12	0	12	0	0	0	0	0	5
5290	2018-10-24	1	51	5	21.56	1	1	0	1	0	1	1	1	0	0	0	1	0	3	1	30	0	0	0	0	0	0	0	0	0	0	0	12	0	12	0	12	0	12	0	0	0	0	1	5
5291	2018-10-24	1	23	2	19.23	1	1	7	1	0	1	1	1	0	0	0	0	0	1	0	0	0	0	0	0	0	0	0	0	0	0	0	12	0	12	0	12	0	12	0	0	0	1	1	5
5292	2018-10-25	1	30	3	19.5	0	1	2	1	0	1	1	1	0	0	0	1	0	3	0	63	0	0	0	0	0	0	0	0	0	0	1	11	0	12	0	12	1	11	0	0	0	0	1	7
5293	2018-10-25	1	50	5	15.5	0	1	1	1	1	1	1	0	0	0	1	1	0	2	0	20	0	0	0	0	1	0	0	0	0	0	0	12	0	12	0	12	0	12	0	0	0	1	0	1
5294	2018-10-26	1	41	4	24.43	1	1	0	1	0	1	1	0	0	0	0	1	0	4	0	0	0	0	0	0	0	0	0	0	0	0	0	12	0	12	0	12	0	12	0	0	0	0	0	2
5295	2018-10-29	1	49	4	28.75	1	1	7	0	0	1	1	0	0	0	0	1	0	5	0	12	0	0	0	0	0	0	0	0	0	0	0	12	0	12	0	12	0	12	0	0	0	0	0	0
5296	2018-10-29	1	55	5	22.09	1	1	5	1	0	1	1	0	0	0	0	1	0	3	17	0	0	0	0	0	0	0	0	0	0	0	0	12	0	12	0	12	0	12	0	0	0	0	0	29
5298	2018-10-31	1	54	5	18.64	0	1	0	1	0	1	1	0	0	0	1	1	1	2	0	25	0	0	0	0	0	0	0	0	0	0	0	12	0	12	0	12	0	12	0	0	0	0	0	5
5299	2018-10-31	1	45	4	22.18	1	1	5	0	0	1	1	1	0	0	0	1	0	6	0	3	0	0	0	0	0	0	0	0	0	0	0	12	0	12	0	12	0	12	0	0	0	0	1	0
5300	2018-11-01	1	58	5	30.06	1	1	1	1	1	1	1	1	0	0	1	1	0	5	0	0	0	0	0	0	0	0	0	0	1	0	1	9	0	12	0	12	1	9	0	0	0	0	1	11
5301	2018-11-01	1	59	5	23.17	1	1	1	1	1	1	1	0	0	0	1	1	0	3	10	0	0	0	0	0	0	0	0	0	0	0	0	12	0	12	0	12	0	12	0	0	0	0	0	16
5302	2018-11-02	1	47	4	24.9	0	1	1	0	0	2	2	0	0	0	1	1	1	6	0	0	0	0	0	0	0	0	0	0	0	0	0	12	0	12	0	12	0	12	0	0	0	0	0	0
5303	2018-11-02	1	36	3	19.13	0	1	3	1	0	1	1	0	0	0	0	1	0	1	0	0	0	0	0	0	0	0	0	0	0	0	0	12	0	12	0	12	0	12	0	0	0	0	0	1
5304	2018-11-05	1	67	6	18.76	0	1	0	0	0	2	2	0	0	0	0	1	1	3	33	0	0	0	0	0	0	0	0	0	0	0	0	12	0	12	0	12	0	12	0	0	0	0	0	0
5305	2018-11-05	1	29	2	19.5	1	1	0	1	0	1	1	0	0	0	0	1	0	0	0	0	0	0	0	0	0	0	0	0	0	0	0	12	0	12	0	12	0	12	0	0	0	0	0	3
5306	2018-11-06	1	64	6	20.77	0	0	2	1	0	1	1	0	0	0	1	1	0	0	63	30	0	0	0	0	0	0	0	0	0	0	0	12	0	12	0	12	0	12	0	0	0	1	0	120
5307	2018-11-06	1	63	6	26.04	1	0	1	1	0	1	1	0	0		1	1	0	5	0	0	0	0	0	0	0	0	0	0	0	0	0	12	0	12	0	12	0	12	0	0	0	0	0	34
5310	2018-11-07	1	59	5	30.15	1	1	4	0	1	1	1	1	0	0	0	1	0	6	0	0	0	0	0	0	0	0	0	0	0	0	0	12	0	12	0	12	0	12	0	0	0	0	1	0
5312	2018-11-12	1	54	5	20.82	0	1	0	0	0	2	2	0	0	0	0	1	1	6	0	78	0	0	0	0	0	0	0	0	0	0	0	12	0	12	0	12	0	12	0	0	0	0	0	0
5313	2018-11-12	1	63	6	29.96	1	1	3	0	0	1	1	0	0	0	0	1	0	1	1	0	0	0	0	1	0	0	0	0	0	0	0	12	0	12	0	12	0	12	0	0	0	0	0	0
5315	2018-11-14	1	64	6	23.49	0	1	0	0	0	1	1	1	0	0	0	1	0	5	0	0	0	0	0	0	0	0	0	0	0	0	0	12	0	12	0	12	0	12	0	0	0	0	1	0
5316	2018-11-14	1	21	2	20.37	1	1	2	0	0	1	1	0	0	0	0	0	0	4	0	0	0	0	0	0	0	0	0	0	0	0	0	12	0	12	0	12	0	12	0	0	0	0	0	0
5317	2018-11-15	1	64	6	16.98	0	1	6	1	0	1	1	1	0	0	0	1	1	2	23	0	0	0	0	0	0	0	0	0	0	0	0	12	0	12	0	12	0	12	0	0	0	0	1	36
5318	2018-11-15	1	42	4	21.12	0	1	0	0	0	1	1	1	0	0	0	1	0	3	0	0	0	0	0	0	1	0	0	0	0	0	0	12	0	12	0	12	0	12	0	0	0	1	1	0
5319	2018-11-15	1	65	6	23.83	0	0	6	1	0	2	2	0	0	0	0	1	0	2	51	49	0	0	0	0	0	0	0	0	0	0	0	12	0	12	0	11	0	12	0	0	0	0	0	184
5320	2018-11-19	1	54	5	29.49	1	1	1	0	0	1	1	0	0	0	1	1	0	3	3	0	0	0	0	0	0	0	0	0	0	0	0	12	0	12	0	12	0	12	0	0	0	0	0	0
5321	2018-11-19	1	34	3	17.28	1	1	6	1	0	1	1	0	0	0	0	1	0	5	0	66	0	0	0	0	0	0	0	0	0	0	0	12	0	12	0	12	0	12	0	0	0	0	0	5
5323	2018-11-21	1	33	3	24.63	1	1	4	1	0	2	2	0	0	1	0	1	1	2	60	46	1	1	1	1	1	0	1	0	0	0	0	12	0	12	0	12	0	12	0	0	0	1	1	120
5324	2018-11-21	1	51	5	19.1	1	1	2	1	0	2	2	0	0	0	0	0	1	3	3	67	0	0	0	0	0	0	0	0	0	0	1	11	0	12	0	12	1	11	0	0	0	0	0	5
5325	2018-11-22	1	75	7	24.67	1	1	1	0	1	1	1	1	0	0	1	1	0	5	0	20	1	1	1	1	1	0	1	0	0	0	0	12	0	12	0	12	0	12	0	0	0	1	1	0
5326	2018-11-22	1	42	4	20.68	0	1	3	1	0	1	1	1	0	0	0	1	1	3	88	20	0	0	0	0	0	0	0	0	0	0	0	12	0	12	0	12	0	12	0	0	0	0	1	1
5327	2018-11-26	1	56	5	24.44	1	1	5	0	1	1	1	0	0	0	0	1	0	5	0	0	0	0	0	0	0	0	0	0	0	0	0	12	0	12	0	12	0	12	0	0	0	0	0	0
5328	2018-11-26	1	45	4	24.5	1	1	1	1	0	1	1	0	0	0	1	1	0	4	0	0	0	0	0	0	0	0	0	0	0	0	0	12	0	12	0	12	0	12	0	0	0	0	0	5
5329	2018-11-28	1	49	4	26.78	1	1	1	2	0	1	1	0	0	0	1	1	0	4	0	0	0	0	0	0	1	0	0	0	0	0	0	12	0	12	0	12	0	12	0	0	0	1	0	35
5330	2018-11-28	1	56	5	26.89	0	1	0	2	0	1	1	0	0	0	0	1	0	4	0	0	0	0	0	0	1	0	0	0	0	0	0	12	0	12	0	2	0	12	0	0	0	1	0	43
5332	2018-11-29	1	53	5	20.38	0	1	2	1	0	1	1	1	0	0	0	1	0	2	0	45	0	0	0	0	0	0	0	0	0	0	0	12	0	12	0	12	0	12	0	0	0	0	1	6
5333	2018-11-29	1	67	6	23.68	1	1	1	1	1	1	1	1	0	0	1	0	0	4	2	0	0	0	0	0	0	0	0	0	0	0	1	10	0	12	0	12	1	10	0	0	0	0	1	7
5335	2018-11-29	1	19	1	20.02	0	0	6	1	0	2	2	0	0	0	0	1	0	6	0	0	0	0	0	0	0	0	0	0	0	0	0	12	0	12	0	12	0	12	0	0	0	0	0	45
5336	2018-11-30	1	46	4	18.2	0	1	3	0	0	1	1	0	0	0	0	1	0	5	17	0	0	0	0	0	0	0	0	0	0	0	0	12	0	12	0	12	0	12	0	0	0	0	0	0
5337	2018-11-30	1	55	5	30.23	1	1	1	1	0	1	1	0	0	0	1	0	0	4	0	0	0	0	0	0	0	0	0	0	0	0	0	12	0	12	0	12	0	12	0	0	0	0	0	7
5338	2018-12-03	1	45	4	24.03	1	1	1	1	1	1	1	0	0	0	1	1	0	1	16	0	0	0	0	0	0	0	0	0	0	0	0	12	0	12	0	12	0	12	0	0	0	0	0	1
5341	2018-12-05	1	57	5	26.4	1	1	1	1	0	2	2	0	0	0	1	1	1	6	1	46	0	0	0	0	0	0	0	0	0	0	0	12	0	12	0	12	0	12	0	0	0	0	0	5
5343	2018-12-06	1	49	4	22.41	0	1	0	2	0	2	2	0	1	1	0	1	1	3	61	96	0	0	0	0	1	0	0	0	0	0	0	12	0	12	0	12	0	12	0	0	0	1	1	108
5344	2018-12-06	1	20	2	16.26	0	1	2	1	0	1	1	0	0	0	0	0	0	2	0	0	0	0	0	0	0	0	0	0	0	0	0	12	0	12	0	12	0	12	0	0	0	0	0	7
5346	2018-12-08	1	45	4	19.45	0	0	0	1	0	2	2	0	0	0	0	1	0	0	99	79	0	0	0	0	0	0	0	0	0	0	0	12	0	12	0	12	0	12	0	0	0	0	0	70
5347	2018-12-10	1	38	3	17.96	0	1	6	1	0	1	1	0	0	0	0	1	0	3	0	0	0	0	0	0	0	0	0	0	0	0	1	9	0	12	0	12	1	9	0	0	0	0	0	5
5348	2018-12-10	1	50	5	19.29	0	1	2	1	0	2	2	0	0	0	0	1	1	4	0	80	0	0	0	0	0	0	0	0	0	0	0	12	0	12	0	12	0	12	0	0	0	0	0	120
5350	2018-12-12	1	47	4	20.84	0	1	1	1	0	2	2	1	0	1	1	1	1	6	78	97	0	0	0	0	0	0	0	0	0	0	1	0	0	12	0	12	1	0	1	1	1	0	1	0
5351	2018-12-12	1	51	5	21.41	1	1	0	3	0	1	1	0	0	0	0	1	0	4	0	0	0	0	0	0	0	0	0	0	0	0	0	12	0	12	0	12	0	12	0	0	0	0	0	168
5352	2018-12-13	1	54	5	21.16	1	1	1	1	1	1	1	0	0	0	1	0	0	2	0	0	0	0	0	0	0	0	0	0	0	0	0	12	0	12	0	12	0	12	0	0	0	0	0	1
5353	2018-12-13	1	57	5	23.42	1	1	5	1	1	1	1	0	0	0	0	1	0	4	0	0	0	0	0	1	0	0	0	0	0	0	0	12	0	12	0	12	0	12	0	0	0	0	0	2
5356	2018-12-17	1	25	2	22.48	0	1	0	1	0	1	1	0	0	0	0	1	0	1	0	0	0	0	0	0	0	0	0	0	0	0	0	12	0	12	0	12	0	12	0	0	0	0	0	5
5357	2018-12-17	1	64	6	20.69	0	1	1	1	0	1	1	0	0	0	1	1	0	4	10	0	0	0	0	0	0	0	0	0	0	0	0	12	0	12	0	12	0	12	0	0	0	0	0	5
5358	2018-12-19	1	58	5	29.77	0	1	2	1	0	1	1	1	0	0	0	1	0	3	0	0	0	0	0	0	1	0	0	0	0	0	0	12	0	12	0	12	0	12	0	0	0	1	1	10
5359	2018-12-19	1	57	5	22.05	1	1	0	1	0	2	2	0	0	0	0	1	0	3	1	35	0	1	0	1	1	0	0	0	0	0	0	12	0	12	0	12	0	12	0	0	0	1	0	5
5360	2018-12-20	1	51	5	23.82	1	1	6	0	0	1	1	0	0	0	0	1	0	3	1	81	0	0	0	0	0	0	0	0	0	0	0	12	0	12	0	12	0	12	0	0	0	1	0	0
5361	2018-12-20	1	51	5	21.54	0	1	5	0	0	1	1	1	0	0	0	1	0	5	0	0	0	0	0	0	0	0	0	0	0	0	0	12	0	12	0	12	0	12	0	0	0	0	1	0
5362	2018-12-24	1	35	3	19.36	0	1	7	1	1	1	1	0	0	0	0	0	0	3	2	4	0	0	0	0	0	0	0	0	0	0	0	12	0	12	0	12	0	12	0	0	0	0	0	1
5363	2018-12-26	1	42	4	21.95	1	1	1	1	0	1	1	0	0	0	1	1	0	3	0	42	0	0	0	0	0	0	0	0	0	0	0	12	0	12	0	12	0	12	0	0	0	0	0	80
5364	2018-12-26	1	52	5	25.1	0	1	5	1	0	1	1	0	0	0	0	1	0	4	13	4	0	0	0	0	0	0	0	0	0	0	0	12	0	12	0	12	0	12	0	0	0	0	0	5
5365	2018-12-27	1	35	3	25.25	1	1	3	1	0	1	1	1	0	0	0	0	0	0	0	0	0	0	0	0	0	0	0	0	0	0	0	12	0	12	0	12	0	12	0	0	0	0	1	2
5366	2018-12-27	1	53	5	20.77	0	1	7	1	0	2	2	0	0	0	0	1	1	4	3	4	0	0	0	0	0	0	0	0	0	0	0	12	0	12	0	12	0	12	0	0	0	0	0	6
5368	2018-12-28	1	66	6	26.82	1	0	1	1	0	1	1	0	0	0	1	1	0	4	1	20	0	0	0	0	0	0	0	0	0	0	1	3	0	12	0	12	1	3	1	0	1	0	0	21
5369	2018-12-30	1	66	6	20.77	1	0	7	1	0	2	2	0	0		1	1	0	6	0	95	0	0	0	0	0	0	0	0	0	0	1	12	0	12	0	12	1	12	0	0	0	1	0	9
5370	2018-12-31	1	72	7	21.95	1	1	1	1	1	1	1	0	0	0	1	1	0	3	0	0	0	0	0	0	0	0	0	0	0	0	0	12	0	12	0	12	0	12	0	0	0	0	0	26
5371	2018-12-31	1	61	6	26.95	1	1	1	1	0	1	1	0	0	0	1	1	0	5	0	0	0	0	0	0	0	0	0	0	0	0	0	12	0	12	0	12	0	12	0	0	0	0	0	6
5372	2018-12-31	1	61	6	17.93	1	0	1	1	0	1	1	0	0	0	1	1	1	6	0	4	0	0	0	0	1	0	0	0	0	0	0	12	0	12	0	12	0	12	0	0	0	1	0	72
5373	2019-01-02	1	53	5	22.5	1	1	0	1	0	1	1	0	0	0	0	1	0	5	0	0	0	0	0	0	0	0	0	0	0	0	0	12	0	12	0	12	0	12	0	0	0	0	0	1
5374	2019-01-02	1	36	3	19.8	0	1	2	1	0	2	2	0	0	0	0	0	1	3	17	0	0	0	0	0	0	0	0	0	0	0	0	12	0	12	0	12	0	12	0	0	0	0	0	129
5375	2019-01-03	1	53	5	21.7	1	1	5	1	0	1	1	1	0	0	0	1	1	3	0	35	0	0	0	0	0	0	0	0	0	0	1	3	0	12	0	12	1	3	1	0	1	0	1	1
5378	2019-01-07	1	55	5	22.4	1	1	3	1	0	1	1	0	0	0	0	1	0	3	0	0	0	0	0	0	0	0	0	0	0	0	0	12	0	12	0	12	0	12	0	0	0	0	0	8
5379	2019-01-07	1	41	4	20.4	1	1	3	0	0	1	1	0	0	0	0	0	0	6	0	0	0	0	0	0	0	0	0	0	0	0	0	12	0	12	0	12	0	12	0	0	0	0	0	0
5380	2019-01-09	1	58	5	26.4	1	1	1	1	1	1	1	1	0	0	1	1	0	2	13	30	0	0	0	0	0	0	0	0	1	0	0	12	0	12	0	12	0	12	0	0	0	0	1	84
5381	2019-01-09	1	53	5	26.1	1	1	1	1	0	1	1	1	0	0	1	1	0	4	4	0	0	0	0	0	0	0	0	0	0	0	0	12	0	12	0	12	0	12	0	0	0	0	1	8
5383	2019-01-10	1	61	6	24.8	0	1	6	0	1	1	1	0	0	1	0	0	1	2	94	0	0	0	0	0	0	0	0	0	0	0	0	12	0	12	0	12	0	12	0	0	0	0	1	0
5384	2019-01-10	1	57	5	22.2	0	1	2	1	1	1	1	1	0	0	0	1	1	3	27	3	0	0	0	0	0	0	0	0	0	0	0	12	0	12	0	12	0	12	0	0	0	0	1	32
5385	2019-01-12	1	47	4	20.3	1	0	6	1	0	2	2	0	0	0	0	1	0	0	100	82	0	0	0	0	0	0	0	0	0	0	0	12	0	12	0	12	0	12	0	0	0	0	0	246
5386	2019-01-14	1	50	5	22.3	0	1	1	1	0	1	1	0	0	0	1	1	0	3	1	0	0	0	0	0	0	0	0	0	0	0	0	12	0	12	0	12	0	12	0	0	0	0	0	7
5387	2019-01-14	1	52	5	26.8	1	1	6	1	0	1	1	0	0	0	0	1	0	3	0	0	0	0	0	0	0	0	0	0	0	0	0	12	0	12	0	12	0	12	0	0	0	0	0	3
5389	2019-01-16	1	54	5	21.9	0	1	0	1	0	1	1	0	0	0	0	1	0	0	10	0	1	1	1	1	1	0	0	0	0	0	0	12	0	12	0	12	0	12	0	0	0	1	0	3
5390	2019-01-16	1	60	6	21.5	0	0	3	1	0	2	2	0	0	0	0	1	0	3	83	0	0	0	0	0	0	0	0	0	0	0	1	11	0	12	0	12	1	11	0	0	0	0	0	168
5391	2019-01-17	1	51	5	20.5	0	1	6	1	0	1	1	0	0	1	0	1	1	4	89	0	0	0	0	0	0	0	0	0	0	0	0	12	0	12	0	12	0	12	0	0	0	0	1	120
5392	2019-01-17	1	52	5	22.6	1	1	2	1	0	1	1	0	0	0	0	1	0	4	0	0	0	0	0	0	0	0	0	0	0	0	0	12	0	12	0	12	0	12	0	0	0	0	0	228
5393	2019-01-17	1	35	3	20.5	0	1	0	1	0	1	1	0	0	0	0	0	0	0	13	0	0	0	0	0	0	0	0	0	0	0	0	12	0	12	0	12	0	12	0	0	0	0	0	60
5394	2019-01-19	1	63	6	24.8	1	0	6	1	0	2	2	0	0	0	0	1	0	2	1	0	0	0	0	0	0	0	0	0	0	0	0	12	0	12	0	12	0	12	0	0	0	0	0	36
5395	2019-01-21	1	38	3	23.7	0	1	0	1	0	1	1	0	0	0	0	0	1	0	31	88	0	0	0	0	0	0	0	0	0	0	0	12	0	12	0	12	0	12	0	0	0	0	0	3
5396	2019-01-21	1	50	5	22.4	1	1	1	1	0	1	1	0	0	0	1	1	0	5	29	0	0	0	0	0	0	0	0	0	0	0	0	12	0	12	0	12	0	12	0	0	0	0	0	3
5397	2019-01-23	1	58	5	21.8	1	1	1	1	0	2	2	1	0	0	1	1	1	4	0	20	0	0	0	0	0	0	0	0	0	0	0	12	0	12	0	12	0	12	0	0	0	0	1	13
5398	2019-01-23	1	53	5	22.3	0	1	1	3	0	2	2	0	0	0	1	1	1	6	95	80	0	0	0	0	0	0	0	0	0	0	1	2	0	12	0	12	1	2	1	0	1	0	0	84
5399	2019-01-24	1	60	6	21.6	0	1	6	1	0	2	2	0	1	1	0	1	1	2	100	96	0	0	0	0	0	1	0	0	0	0	0	12	0	12	0	12	0	12	0	0	0	0	1	240
5401	2019-01-25	1	61	6	22.5	1	0	0	1	0	1	1	0	0	0	0	1	0	3	0	0	0	0	0	0	0	0	0	0	0	0	0	12	1	0	0	0	0	12	0	0	0	0	0	96
5402	2019-01-28	1	45	4	21.7	0	1	6	1	0	1	1	0	0	0	0	1	0	5	1	0	0	0	0	0	0	0	0	0	0	0	0	12	0	12	0	12	0	12	0	0	0	0	0	10
5403	2019-01-28	1	42	4	19.4	1	1	6	1	0	1	1	0	0	0	0	1	0	3	0	55	0	0	0	0	0	0	0	0	0	0	0	12	0	12	0	12	0	12	0	0	0	0	0	72
5404	2019-01-29	1	68	6	27.1	0	0	1	1	0	1	1	0	0	0	1	0	1	3	44	0	0	0	0	0	1	0	0	0	0	0	0	12	0	12	0	12	0	12	0	0	0	1	0	29
5407	2019-01-30	1	61	6	23.6	1	1	0	1	0	1	1	1	0	1	0	1	1	5	0	0	0	0	0	0	0	0	0	0	1	0	1	3	0	12	0	12	1	3	1	0	1	0	1	7
5408	2019-01-30	1	53	5	21.4	1	1	0	0	0	1	1	0	0	0	0	1	1	3	0	19	0	0	0	0	0	0	0	0	0	0	0	12	0	12	0	12	0	12	0	0	0	0	0	0
5409	2019-01-31	1	51	5	21.6	0	1	0	1	1	1	1	1	0	0	0	1	1	5	94	80	0	0	0	0	0	0	0	0	0	0	0	12	0	12	0	12	0	12	0	0	0	0	1	0
5410	2019-01-31	1	58	5	22.4	1	1	0	1	0	1	1	0	0	0	0	0	1	5	0	46	0	0	0	0	0	0	0	0	0	0	1	10	0	12	0	12	1	10	0	0	0	0	0	32
5411	2019-01-31	1	54	5	24.3	1	0	3	1	0	1	1	0	0	0	0	1	1	3	1	4	0	0	0	0	0	0	0	0	0	0	0	12	0	12	0	12	0	12	0	0	0	0	0	120
5413	2019-02-07	1	36	3	18.9	0	1	1	1	0	1	1	0	0	0	1	0	0	1	0	46	0	0	0	0	0	0	0	0	0	0	0	12	0	12	0	12	0	12	0	0	0	0	0	1
5414	2019-02-07	1	46	4	18.4	0	0	6	1	0	2	2	0	0	1	0	1	1	4	100	82	0	0	0	0	0	0	0	0	0	0	0	12	0	12	0	12	0	12	0	0	0	0	0	105
5415	2019-02-08	1	56	5	22.4	0	1	2	0	0	1	1	0	0	0	0	1	0	3	74	0	0	0	0	0	0	0	0	0	1	0	0	12	0	12	0	12	0	12	0	0	0	0	0	0
5417	2019-02-11	1	48	4	22.1	1	1	6	3	0	1	1	0	0	0	0	1	0	5	0	0	0	0	0	0	0	0	0	0	0	0	0	12	0	12	0	12	0	12	0	0	0	1	0	29
5418	2019-02-11	1	22	2	21.8	0	1	3	0	0	2	2	0	0	0	0	1	1	3	0	61	0	0	0	0	0	0	0	0	0	0	0	12	0	12	0	12	0	12	0	0	0	0	0	0
5422	2019-02-13	1	60	6	22.6	1	1	6	0	0	1	1	1	0	0	0	1	0	5	0	0	0	0	0	0	0	0	0	0	0	0	0	12	0	12	0	12	0	12	0	0	0	0	1	0
5423	2019-02-13	1	42	4	24.9	1	1	1	1	0	1	1	0	0	0	1	1	0	0	0	0	0	0	0	0	0	0	0	0	0	0	0	12	0	12	0	12	0	12	0	0	0	0	0	8
5424	2019-02-14	1	44	4	22.4	0	1	4	1	0	1	1	1	0	0	0	0	0	2	0	0	0	0	0	0	0	0	0	0	0	0	0	12	0	12	0	12	0	12	0	0	0	0	1	2
5425	2019-02-14	1	44	4	22.6	1	1	4	1	0	1	1	1	0	1	0	1	0	5	48	0	0	0	0	0	0	0	0	0	0	0	0	12	0	12	0	12	0	12	0	0	0	0	1	2
5428	2019-02-18	1	54	5	18.4	0	1	1	1	1	1	1	0	0	0	1	1	0	4	11	19	0	0	0	0	1	0	0	0	0	0	0	12	0	12	0	12	0	12	0	0	0	1	0	21
5429	2019-02-18	1	56	5	24.1	1	1	6	1	1	1	1	0	0	0	0	0	0	1	0	0	0	0	0	0	0	0	0	0	0	0	0	12	0	12	0	12	0	12	0	0	0	0	0	4
5430	2019-02-20	1	57	5	19.5	0	1	3	1	0	1	1	0	0	0	0	1	0	2	0	0	0	0	0	0	0	0	0	0	0	0	0	12	0	12	0	12	0	12	0	0	0	0	0	6
5432	2019-02-21	1	32	3	17.8	0	1	3	1	0	1	1	0	0	0	0	1	0	3	0	0	0	0	0	0	0	0	0	0	0	0	0	12	0	12	0	12	0	12	0	0	0	0	0	3
5433	2019-02-21	1	50	5	28	1	1	1	1	0	1	1	1	0	0	1	1	0	6	0	0	0	0	0	1	0	0	0	0	0	0	0	12	0	12	0	12	0	12	0	0	0	0	1	5
5434	2019-02-21	1	56	5	29.6	0	0	1	1	0	1	1	0	0	0	1	1	0	0	88	98	0	0	0	1	0	1	0	0	0	0	0	12	0	12	0	12	0	12	0	0	0	0	0	118
5435	2019-02-25	1	45	4	19.9	0	1	1	1	0	1	1	0	0	0	1	1	0	2	0	28	0	0	0	0	0	0	0	0	0	0	0	12	0	12	0	12	0	12	0	0	0	0	0	4
5436	2019-02-25	1	58	5	22.1	1	1	6	0	0	1	1	0	0	0	0	1	0	5	4	62	0	0	0	0	0	0	0	0	0	0	0	12	0	12	0	12	0	12	0	0	0	0	0	0
5437	2019-02-27	1	66	6	20.8	1	1	1	1	0	2	2	0	0	0	1	1	1	3	2	64	0	0	0	0	0	0	0	0	0	0	0	12	0	12	0	12	0	12	0	0	0	1	0	4
5438	2019-02-27	1	61	6	21.8	0	1	6	0	0	1	1	1	0	0	0	1	1	3	0	89	0	0	0	0	1	0	0	0	0	0	0	12	0	12	0	12	0	12	0	0	0	1	1	0
5439	2019-02-28	1	60	6	28.3	0	1	6	0	1	1	1	0	1	1	0	1	1	3	23	67	0	0	0	0	0	0	0	0	0	0	0	12	0	12	0	12	0	12	0	0	0	0	1	0
5440	2019-03-04	1	72	7	24.2	1	1	6	0	0	1	1	0	0	0	0	0	0	5	4	0	0	0	0	0	0	0	0	0	0	0	0	12	0	12	0	12	0	12	0	0	0	0	0	0
5442	2019-03-06	1	64	6	24.8	0	1	1	1	0	2	2	0	0	0	1	1	1	3	80	0	0	0	0	0	0	0	0	0	0	0	0	12	0	12	0	12	0	12	0	0	0	0	0	16
5443	2019-03-07	1	55	5	18.7	0	1	2	0	1	1	1	1	0	0	0	1	0	2	0	0	0	0	0	0	1	0	0	0	0	0	0	12	0	12	0	12	0	12	0	0	0	1	1	0
5444	2019-03-07	1	55	5	21.1	1	0	3	1	0	1	1	0	0	0	0	1	0	3	0	0	0	0	0	0	0	0	0	0	0	0	0	12	0	12	0	12	0	12	0	0	0	0	0	120
5445	2019-03-11	1	50	5	27.2	1	1	6	1	0	1	1	0	0	0	0	1	0	1	0	0	0	0	0	0	0	0	0	0	0	0	0	12	0	12	0	12	0	12	0	0	0	0	0	100
5446	2019-03-11	1	57	5	25.4	0	1	1	0	0	1	1	0	0	0	1	1	0	5	0	0	0	0	0	1	0	0	0	0	0	0	0	12	0	12	0	12	0	12	0	0	0	0	0	0
5449	2019-03-13	1	67	6	24.7	1	1	1	1	0	1	1	1	0	0	1	1	0	1	0	0	0	0	0	0	0	0	0	0	0	0	0	12	0	12	0	12	0	12	0	0	0	0	1	4
5450	2019-03-14	1	34	3	20.4	0	1	1	1	0	1	1	0	0	1	1	0	1	2	93	71	0	0	0	0	0	0	0	0	0	0	1	2	0	12	0	12	1	2	1	0	1	0	1	7
5451	2019-03-14	1	59	5	21.9	1	1	1	1	0	1	1	1	0	0	1	1	0	6	3	0	0	0	0	0	0	0	0	0	0	0	0	12	0	12	0	12	0	12	0	0	0	1	1	27
5452	2019-03-14	1	47	4	22.9	0	0	6	1	0	2	2	0	0	1	0	1	1	5	89	90	1	1	1	1	1	0	1	0	0	0	1	0	0	12	0	12	1	0	1	1	1	1	0	135
5453	2019-03-18	1	63	6	24.6	1	1	0	0	1	1	1	0	0	0	0	1	0	3	1	62	0	0	0	0	0	0	0	0	0	0	1	4	0	12	0	12	1	4	0	0	1	0	0	0
5454	2019-03-18	1	50	5	26.8	1	1	6	1	0	1	1	0	0	0	0	1	0	5	1	0	0	0	0	0	0	0	0	0	0	0	0	12	0	12	0	12	0	12	0	0	0	0	0	9
5455	2019-03-20	1	52	5	20.1	0	1	3	1	0	1	1	0	0	0	0	1	0	1	87	0	0	0	0	1	0	1	0	0	0	0	0	12	0	12	0	12	0	12	0	0	0	0	0	12
5456	2019-03-20	1	42	4	24.3	0	1	3	1	0	2	2	0	1	1	0	1	1	3	98	32	0	0	0	0	0	0	0	0	0	0	0	12	0	12	0	12	0	12	0	0	0	0	1	72
5458	2019-03-21	1	59	5	23	1	1	1	1	0	1	1	0	0	0	1	1	0	4	0	0	0	0	0	0	0	0	0	0	0	0	0	12	0	12	0	12	0	12	0	0	0	0	0	5
5459	2019-03-25	1	68	6	24.5	0	1	0	1	0	1	1	0	0	0	0	1	0	3	51	0	0	0	0	0	0	0	0	0	0	0	0	12	0	12	0	12	0	12	0	0	0	0	0	4
5460	2019-03-25	1	44	4	28	1	1	5	0	0	2	2	0	0	0	0	1	1	3	0	19	0	0	0	0	0	0	0	0	0	0	0	12	0	12	0	12	0	12	0	0	0	0	0	0
5461	2019-03-27	1	60	6	21.3	0	1	2	1	0	1	1	1	0	0	0	0	0	4	28	62	0	0	0	0	0	0	0	0	0	0	0	12	0	12	0	12	0	12	0	0	0	0	1	9
5462	2019-03-27	1	64	6	26	1	1	1	1	0	2	2	0	0	0	1	1	1	3	12	48	0	0	0	0	0	0	0	0	0	0	0	12	0	12	0	12	0	12	0	0	0	0	0	1
5464	2019-03-28	1	49	4	25.3	0	1	0	0	0	1	1	1	0	0	0	1	0	3	0	0	0	0	0	0	1	0	0	0	0	0	0	12	0	12	0	12	0	12	0	0	0	1	1	0
5467	2019-04-01	1	66	6	20	1	1	2	0	0	1	1	0	0	0	0	1	0	3	3	0	0	0	0	0	0	0	0	0	0	0	0	12	0	12	0	12	0	12	0	0	0	0	0	0
5468	2019-04-03	1	59	5	21.9	0	1	3	1	0	1	1	0	0	0	0	1	0	5	0	0	0	0	0	0	0	0	0	0	0	0	0	12	0	12	0	12	0	12	0	0	0	0	0	1
5470	2019-04-03	1	49	4	24.1	0	1	1	1	0	1	1	0	0	0	1	0	0	0	71	51	0	0	0	1	0	0	0	0	0	0	0	12	0	12	0	12	0	12	0	0	0	0	0	36
5472	2019-04-04	1	57	5	19.2	0	1	6	0	0	1	1	0	0	0	0	0	0	3	0	0	0	0	0	0	0	0	0	0	0	0	0	12	0	12	0	12	0	12	0	0	0	0	0	0
5473	2019-04-04	1	78	7	20.2	1	1	0	1	1	1	1	1	0	0	0	1	0	3	0	0	0	0	0	0	1	1	1	0	0	0	0	12	1	1	0	1	0	12	0	0	0	1	1	252
5474	2019-04-05	1	52	5	22	1	1	1	1	0	1	1	1	0	0	1	1	0	5	0	0	0	0	0	1	0	0	0	0	1	0	0	12	0	12	0	12	0	12	0	0	0	0	1	2
5476	2019-04-08	1	62	6	21.7	1	1	2	0	0	1	1	0	0	0	0	1	0	3	0	0	0	0	0	0	0	0	0	0	0	0	0	12	0	12	0	12	0	12	0	0	0	0	0	0
5477	2019-04-08	1	47	4	20.9	1	1	4	0	0	1	1	0	0	0	0	0	1	5	8	62	0	0	0	0	0	0	0	0	0	0	0	12	0	12	0	12	0	12	0	0	0	0	1	0
5478	2019-04-10	1	61	6	25.2	1	1	1	1	0	1	1	1	0	0	1	1	0	6	0	0	0	0	0	0	0	0	0	0	0	0	0	12	0	12	0	12	0	12	0	0	0	0	1	19
5479	2019-04-10	1	58	5	23.5	1	1	1	1	0	1	1	0	0	0	1	1	0	4	4	0	0	0	0	0	0	0	0	0	0	0	0	12	0	12	0	12	0	12	0	0	0	0	0	7
5480	2019-04-11	1	49	4	21.9	1	1	6	1	1	1	1	1	0	1	0	1	1	3	38	4	0	0	0	0	1	0	0	0	0	0	0	12	0	12	0	12	0	12	0	0	0	1	1	27
5481	2019-04-11	1	54	5	26.6	1	1	1	1	0	1	1	1	0	0	1	1	1	6	0	12	0	0	0	0	0	0	0	0	0	0	0	12	0	12	0	12	0	12	0	0	0	0	1	20
5482	2019-04-15	1	72	7	20.3	0	1	3	1	0	1	1	0	0	0	0	1	0	0	27	0	0	1	1	1	1	0	0	0	0	0	0	12	0	12	0	12	0	12	0	0	0	1	0	1
5483	2019-04-15	1	54	5	29	0	1	1	1	1	1	1	0	0	0	1	1	0	1	100	0	0	0	0	0	0	0	0	0	0	0	0	12	0	12	0	12	0	12	0	0	0	0	0	3
5484	2019-04-17	1	60	6	21.9	0	1	5	0	0	1	1	0	0	0	0	1	0	3	4	0	0	0	0	0	0	0	0	0	0	0	0	12	0	12	0	12	0	12	0	0	0	1	0	0
5485	2019-04-17	1	59	5	20.7	1	1	0	1	0	1	1	1	0	0	0	1	0	1	0	0	0	0	0	0	0	0	0	0	0	0	0	12	0	12	0	12	0	12	0	0	0	0	1	27
5486	2019-04-18	1	52	5	25.7	1	1	6	0	0	1	1	1	0	0	0	1	0	3	0	0	0	0	0	0	0	0	0	0	0	0	0	12	0	12	0	12	0	12	0	0	0	0	1	0
5487	2019-04-18	1	53	5	19.3	0	1	0	1	0	2	2	0	0	0	0	1	1	3	72	87	0	0	0	0	0	0	0	0	0	0	0	12	0	12	0	12	0	12	0	0	0	0	0	48
5488	2019-04-19	1	49	4	24	1	1	3	1	0	1	1	0	0	0	0	0	0	3	0	0	0	0	0	0	0	0	0	0	0	0	0	12	0	12	0	12	0	12	0	0	0	0	0	3
5489	2019-04-19	1	60	6	22.6	0	1	1	1	0	1	1	0	0	0	1	1	0	5	0	0	0	1	1	1	1	0	0	0	0	0	0	12	0	12	0	12	0	12	0	0	0	1	0	25
5490	2019-04-19	1	56	5	26.9	0	0	3	2	0	2	2	0	0	0	0	0	0	2	29	0	0	0	0	0	0	0	0	0	0	0	0	12	1	2	0	2	0	12	0	0	0	1	0	111
5491	2019-04-19	1	42	4	21.3	1	0	0	1	0	2	2	0	0	0	0	1	0	4	43	0	0	0	0	1	0	0	0	0	0	0	0	12	0	12	0	12	0	12	0	0	0	0	0	122
5494	2019-04-22	1	68	6	24.7	1	1	6	1	1	1	1	0	0	0	0	1	0	6	0	0	0	0	0	1	0	0	0	0	0	0	0	12	1	0	0	0	0	12	0	0	0	0	0	28
5495	2019-04-22	1	44	4	22.9	1	1	3	0	0	1	1	0	0	0	0	1	0	5	0	0	0	0	0	0	0	0	0	0	0	0	0	12	0	12	0	12	0	12	0	0	0	0	0	0
5497	2019-04-24	1	22	2	17.6	0	1	7	1	0	2	2	0	0	0	0	0	0	3	8	27	0	0	0	0	0	0	0	0	0	0	0	12	0	12	0	12	0	12	0	0	0	0	0	6
5498	2019-04-25	1	51	5	25.1	0	1	6	1	0	1	1	0	0	0	0	1	0	5	0	28	0	0	0	1	0	0	0	0	0	0	0	12	0	12	0	12	0	12	0	0	0	0	0	16
5499	2019-04-25	1	61	6	23.7	0	1	1	1	0	2	2	0	0	0	1	1	1	3	37	0	0	0	0	0	0	0	0	0	0	0	0	12	0	12	0	12	0	12	0	0	0	0	0	23
5500	2019-04-26	1	66	6	23.9	1	1	3	1	0	1	1	1	0	0	1	1	0	3	0	0	0	0	0	0	0	0	0	0	0	0	0	12	0	12	0	12	0	12	0	0	0	0	1	5
5501	2019-04-29	1	52	5	27.6	0	1	1	1	0	2	2	0	0	0	1	1	1	5	44	73	0	0	0	0	0	0	0	0	0	0	0	12	0	12	0	12	0	12	0	0	0	0	0	7
5502	2019-04-29	1	56	5	22.2	1	1	0	1	0	1	1	0	0	0	0	1	0	6	1	0	0	0	0	1	0	0	1	0	0	0	0	12	0	12	0	12	0	12	0	0	0	0	0	3
5503	2091-05-02	1	47	4	22.5	1	1	1	0	0	2	2	0	0	0	1	1	1	4	6	0	0	0	0	0	0	0	0	0	0	0	0	12	0	12	0	12	0	12	0	0	0	0	0	0
5504	2019-05-02	1	60	6	24.9	1	1	6	1	0	1	1	1	0	0	0	1	0	3	0	0	0	0	0	0	0	0	0	0	0	0	0	12	0	12	0	12	0	12	0	0	0	0	1	63
5505	2019-05-08	1	53	5	22.7	0	1	0	1	0	1	1	0	0	0	0	1	0	5	0	0	0	0	0	0	0	0	0	0	0	0	0	12	0	12	0	12	0	12	0	0	0	0	0	6
5506	2019-05-08	1	35	3	19.5	1	1	2	1	0	1	1	0	0	0	0	0	1	4	13	42	0	0	0	0	0	0	0	0	0	0	0	12	0	12	0	12	0	12	0	0	0	0	0	9
5507	2019-05-08	1	60	6	24.5	1	1	0	1	0	1	1	0	0	0	1	1	0	2	0	0	0	0	0	0	0	0	0	0	0	0	0	12	0	12	0	12	0	12	0	0	0	0	0	1
5508	2019-05-09	1	46	4	17.5	0	1	5	0	0	1	1	1	0	0	0	1	0	3	2	0	0	0	0	0	0	0	0	0	0	0	0	12	0	12	0	12	0	12	0	0	0	0	1	0
5509	2019-05-09	1	61	6	25	1	1	0	0	0	1	1	1	0	0	0	1	0	2	0	0	0	0	0	0	0	0	0	0	0	0	0	12	0	12	0	12	0	12	0	0	0	0	1	0
5510	2019-05-11	1	44	4	25.4	1	0	2	1	0	1	1	0	0	0	0	0	1	4	26	0	0	0	0	0	0	0	0	0	0	0	0	12	0	12	0	12	0	12	0	0	0	0	0	168
5511	2019-05-13	1	64	6	23.5	1	1	1	1	1	1	1	0	0	0	1	1	1	2	26	79	0	0	0	0	0	0	0	0	0	0	0	12	0	12	0	12	0	12	0	0	0	0	0	4
5512	2019-05-13	1	46	4	23.8	0	1	1	1	0	1	1	0	0	0	1	1	0	0	1	19	0	0	0	0	0	0	0	0	0	0	0	12	0	12	0	12	0	12	0	0	0	0	0	4
5513	2019-05-13	1	79	7	19.2	1	0	1	1	0	1	1	0	0	0	1	1	0	2	4	0	0	0	0	1	0	0	1	0	0	0	0	12	1	0	0	0	0	12	0	0	0	0	0	72
5514	2019-05-15	1	65	6	19.2	0	1	1	1	0	1	1	0	0	1	1	1	1	3	0	95	0	0	0	1	0	0	0	0	0	0	0	12	0	12	0	12	0	12	0	0	0	0	1	22
5515	2019-05-15	1	40	4	21.2	0	1	6	1	0	2	2	0	0	0	0	1	1	4	0	32	0	0	0	0	0	0	0	0	0	0	0	12	0	12	0	12	0	12	0	0	0	0	0	12
5517	2019-05-16	1	62	6	19.5	0	1	1	1	1	2	2	0	1	1	1	1	1	3	81	0	0	0	0	0	1	0	0	0	0	1	0	12	0	12	0	12	0	12	0	0	0	1	1	36
5518	2019-05-16	1	61	6	24.9	1	1	1	0	0	2	2	0	0	1	1	1	1	4	89	87	0	0	0	0	0	0	0	0	0	0	0	12	0	12	0	12	0	12	0	0	0	0	1	0
5519	2019-05-17	1	22	2	23.4	0	1	7	0	0	2	2	0	0	0	0	0	1	2	98	66	0	0	0	0	0	0	0	0	0	0	0	12	0	12	0	12	0	12	0	0	0	0	0	0
5520	2019-05-17	1	35	3	25	1	1	3	1	0	1	1	0	0	0	0	1	0	3	0	0	0	0	0	0	0	0	0	0	0	0	0	12	0	12	0	12	0	12	0	0	0	0	0	12
5522	2019-05-19	1	55	5	22.9	1	0	6	1	0	1	1	0	0	0	0	1	0	3	0	0	0	0	0	0	0	0	0	0	0	0	0	12	0	12	0	12	0	12	0	0	0	0	0	108
5523	2019-05-20	1	35	3	30.7	1	1	3	1	0	1	1	0	0	0	0	1	0	0	1	32	0	0	0	0	0	0	0	0	0	0	0	12	0	12	0	12	0	12	0	0	0	0	0	3
5524	2019-05-20	1	44	4	17.8	0	1	1	0	0	1	1	0	0	0	1	0	0	1	0	15	0	0	0	0	0	0	0	0	0	0	0	12	0	12	0	12	0	12	0	0	0	0	0	0
5526	2019-05-22	1	53	5	21.8	0	1	1	1	0	1	1	0	0	0	1	0	0	3	0	0	0	0	0	0	0	0	0	0	0	0	0	12	0	12	0	12	0	12	0	0	0	0	0	192
5527	2019-05-22	1	63	6	23.9	1	1	0	0	0	1	1	1	0	0	0	1	0	6	0	0	0	0	0	0	0	0	0	0	0	0	0	12	0	12	0	12	0	12	0	0	0	0	1	0
5528	2019-05-23	1	45	4	22.5	0	1	0	1	0	1	1	0	0	1	0	1	1	6	97	0	0	0	0	1	0	1	0	0	0	0	1	1	0	12	0	12	1	1	1	1	1	0	1	6
5529	2019-05-23	1	62	6	35.3	1	1	3	1	0	1	1	0	0	0	1	1	0	6	0	0	0	0	0	0	0	0	0	0	0	0	0	12	0	12	0	12	0	12	0	0	0	0	0	4
5531	2019-05-25	1	57	5	25.2	1	0	6	1	0	2	2	0	0	0	0	0	1	5	100	77	0	1	0	1	1	0	0	0	0	0	0	12	0	12	0	12	0	12	0	0	0	1	0	180
5532	2019-05-27	1	54	5	24.6	1	1	6	1	0	1	1	0	0	0	0	0	0	2	0	0	0	0	0	0	0	0	0	0	0	0	0	12	0	12	0	12	0	12	0	0	0	0	0	1
5533	2019-05-27	1	54	5	17.5	0	1	2	0	0	2	2	0	0	0	0	1	1	4	3	0	0	0	0	0	0	0	0	0	0	0	0	12	0	12	0	12	0	12	0	0	0	0	0	0
5534	2019-05-29	1	41	4	17.4	1	1	6	0	0	1	1	0	0	0	0	1	0	5	0	0	0	0	0	0	0	0	0	0	0	0	0	12	0	12	0	12	0	12	0	0	0	0	0	0
5535	2019-05-29	1	60	6	22.1	1	1	6	1	0	1	1	1	0	0	0	1	0	5	0	0	0	0	0	0	0	0	0	0	0	0	0	12	0	12	0	12	0	12	0	0	0	0	1	85
5536	2019-05-29	1	41	4	18.9	1	1	6	1	0	1	1	1	0	0	0	1	0	3	0	4	0	0	0	0	0	0	0	0	0	0	0	12	0	12	0	12	0	12	0	0	0	0	1	156
5537	2019-05-30	1	52	5	20.9	0	1	3	1	0	1	1	0	0	1	0	1	1	3	5	25	0	0	0	0	0	0	0	0	0	0	0	12	0	12	0	12	0	12	0	0	0	0	1	6
5538	2019-05-30	1	50	5	20.9	0	1	5	1	0	2	2	0	0	1	1	1	1	4	36	69	1	1	1	1	1	0	0	0	0	1	0	12	0	12	0	12	0	12	0	0	0	1	1	1
5539	2019-05-30	1	65	6	23.2	1	0	6	1	0	1	1	0	0	0	0	1	0	3	0	0	0	0	0	0	0	0	0	0	0	0	0	12	0	12	0	12	0	12	0	0	0	1	0	48
5542	2019-06-03	1	43	4	22.78	1	1	6	1	0	1	1	0	0	0	0	0	0	3	0	0	0	0	0	0	0	0	0	0	0	0	0	12	0	12	0	12	0	12	0	0	0	0	0	3
5543	2019-06-03	1	56	5	27.72	1	1	1	1	0	1	1	0	0	0	1	1	0	6	0	0	0	0	0	0	0	0	0	0	0	0	0	12	0	12	0	12	0	12	0	0	0	1	0	6
5544	2019-06-05	1	52	5	22.12	1	1	1	1	0	1	1	1	0	0	1	1	0	6	1	27	1	1	1	1	1	0	0	0	0	0	0	12	0	12	0	12	0	12	0	0	0	1	1	120
5545	2019-06-05	1	63	6	27.75	1	1	1	1	0	1	1	0	0	0	1	1	0	5	0	0	0	0	0	0	0	0	0	0	0	0	0	12	0	12	0	12	0	12	0	0	0	0	0	67
5546	2019-06-05	1	59	5	22.58	1	1	0	0	0	1	1	0	0	0	0	1	0	3	0	4	0	0	0	0	0	0	0	0	0	0	0	12	0	12	0	12	0	12	0	0	0	0	0	0
5548	2019-06-10	1	62	6	29.2	1	1	1	1	1	1	1	1	0	0	1	1	0	3	0	0	0	0	0	0	0	0	0	0	0	0	0	12	0	12	0	12	0	12	0	0	0	0	1	20
5549	2019-06-12	1	36	3	22.83	0	1	0	1	0	1	1	1	0	0	0	1	0	3	0	0	0	0	0	0	0	0	0	0	0	0	1	11	0	12	0	12	1	11	0	0	0	0	1	2
5550	2019-06-12	1	33	3	26.81	0	1	4	1	0	2	2	0	0	0	0	1	0	2	86	0	0	0	0	0	0	0	0	0	0	0	0	12	0	12	0	12	0	12	0	0	0	0	0	0
5551	2019-06-13	1	63	6	23.16	1	1	6	1	1	1	1	1	0	1	0	0	0	6	0	0	0	0	0	0	0	0	0	0	0	0	0	12	0	12	0	12	0	12	0	0	0	0	1	3
5552	2019-06-13	1	57	5	20.48	0	1	1	1	1	1	1	1	0	0	1	1	1	3	53	0	0	0	0	0	1	0	1	0	0	0	1	0	0	12	1	1	1	0	1	1	1	1	1	96
5553	2019-06-14	1	36	3	25.84	1	1	0	1	0	1	1	0	0	0	0	1	0	2	15	4	0	0	0	0	0	0	0	0	0	0	0	12	0	12	0	12	0	12	0	0	0	0	0	30
5554	2019-06-15	1	49	4	23.94	0	0	2	1	0	2	2	0	0	0	0	1	0	5	75	91	0	0	0	0	0	0	0	0	0	0	0	12	0	12	0	12	0	12	0	0	0	0	0	168
5556	2019-06-17	1	41	4	27.09	0	1	1	0	0	1	1	0	0	0	1	1	1	4	1	62	0	0	0	1	0	0	0	0	0	0	0	12	0	12	0	12	0	12	0	0	0	0	0	0
5557	2019-06-17	1	42	4	22.88	1	1	3	2	0	1	1	0	0	0	0	1	0	0	0	0	0	0	0	0	0	0	0	0	0	0	0	12	0	12	0	12	0	12	0	0	0	0	0	10
5558	2019-06-19	1	46	4	27.12	1	1	6	0	0	1	1	0	0	0	0	1	0	6	0	0	0	0	0	0	0	0	0	0	0	0	0	12	0	12	0	12	0	12	0	0	0	0	0	0
5560	2019-06-19	1	58	5	24.46	1	1	1	1	0	1	1	0	0	0	1	1	0	4	0	0	0	0	0	1	0	0	0	0	0	0	0	12	0	12	0	12	0	12	0	0	0	0	0	6
5561	2019-06-20	1	47	4	28.82	1	1	3	1	0	1	1	1	0	1	0	1	1	5	19	91	0	0	0	1	0	0	0	0	0	0	1	0	0	12	0	12	1	0	1	1	1	0	1	26
5562	2019-06-20	1	50	5	28.3	1	1	1	1	0	1	1	0	0	0	1	1	0	3	6	0	0	0	0	0	0	0	0	0	0	0	0	12	0	12	0	11	0	12	0	0	0	0	0	6
5563	2019-06-23	1	41	4	25.24	1	0	6	1	0	1	1	0	0	0	0	1	0	3	69	4	0	0	0	0	0	0	0	0	0	0	0	12	0	12	0	12	0	12	0	0	0	0	0	125
5564	2019-06-24	1	34	3	17.57	0	1	3	0	0	1	1	0	0	0	0	0	0	3	0	0	0	0	0	0	0	0	0	0	0	0	0	12	0	12	0	12	0	12	0	0	0	0	0	0
5565	2019-06-24	1	66	6	23.29	0	1	1	1	1	1	1	1	0	0	1	1	1	3	11	30	0	0	0	0	0	0	0	0	0	0	1	7	0	12	0	12	1	7	0	0	0	0	1	3
5566	2019-06-26	1	50	5	23.24	1	1	1	1	0	1	1	1	0	0	1	1	1	3	4	0	0	0	0	0	0	0	0	0	0	0	0	12	0	12	0	12	0	12	0	0	0	0	1	0
5567	2019-06-26	1	55	5	31.81	0	1	1	0	0	2	2	1	0	1	1	1	1	5	100	0	1	1	1	1	1	0	1	0	0	0	0	12	0	12	0	12	0	12	0	0	0	1	1	0
5568	2019-06-27	1	46	4	22.28	1	1	6	0	0	2	2	0	0	0	0	1	1	3	18	0	0	0	0	1	0	0	0	0	0	0	0	0	0	12	1	0	0	0	0	0	0	0	0	0
5569	2019-06-27	1	48	4	16.53	0	1	0	0	0	1	1	0	0	0	0	1	0	3	0	0	0	0	0	0	0	0	0	0	0	0	0	12	0	12	0	12	0	12	0	0	0	0	0	0
5570	2019-07-01	1	65	6	22.15	1	1	0	1	0	1	1	0	0	0	0	1	0	5	0	0	0	0	0	0	0	0	0	0	0	0	0	12	0	12	0	12	0	12	0	0	0	0	0	6
5571	2019-07-02	1	49	4	21.87	1	0	3	1	0	1	1	0	0	0	0	1	1	5	19	32	1	1	1	1	1	0	1	0	0	0	0	12	0	12	0	12	0	12	0	0	0	1	0	31
5572	2019-07-03	1	47	4	25.92	0	0	2	1	0	1	1	0	0	0	0	1	1	5	83	0	0	0	0	0	0	0	0	0	0	0	0	12	0	12	0	12	0	12	0	0	0	0	0	30
5573	2019-07-03	1	53	5	23.66	1	1	6	1	0	1	1	1	0	0	0	1	0	6	0	10	0	0	0	0	0	0	0	0	0	0	0	12	0	12	0	12	0	12	0	0	0	0	1	120
5574	2019-07-03	1	41	4	23.01	0	1	0	1	0	1	1	1	0	0	0	1	0	5	1	28	0	0	0	0	0	0	0	0	0	0	0	12	0	12	0	12	0	12	0	0	0	1	1	2
5575	2019-07-04	1	58	5	29.77	0	1	1	1	0	1	1	0	0	0	1	1	0	4	76	0	0	0	0	0	0	0	0	0	0	0	0	12	0	12	0	12	0	12	0	0	0	0	0	5
5577	2019-07-08	1	58	5	23.72	1	1	3	0	1	1	1	0	0	0	0	1	0	3	0	0	0	0	0	0	0	0	0	0	0	0	0	12	0	12	0	12	0	12	0	0	0	0	0	0
5578	2019-07-08	1	50	5	21.62	1	1	3	1	0	1	1	0	0	0	0	1	0	6	19	35	0	0	0	0	0	0	0	0	1	0	0	12	0	12	0	12	0	12	0	0	0	0	0	1
5579	2019-07-10	1	66	6	22.4	1	1	1	1	0	1	1	1	0	0	1	1	0	3	29	10	0	0	0	0	0	0	0	0	0	0	0	12	0	12	0	12	0	12	0	0	0	0	1	8
5580	2019-07-10	1	37	3	23.86	0	1	1	1	0	1	1	0	0	0	1	1	0	3	0	0	0	0	0	0	1	0	0	0	0	0	0	12	0	12	0	12	0	12	0	0	0	1	0	11
5581	2019-07-10	1	42	4	24.75	0	1	3	1	0	2	2	0	0	0	0	1	1	3	77	68	0	0	0	0	0	0	0	0	0	0	0	12	0	12	0	12	0	12	0	0	0	0	0	7
5582	2019-07-11	1	61	6	23.56	0	1	2	0	1	1	1	0	0	1	0	1	1	3	29	62	0	0	0	0	0	0	0	0	0	0	0	12	0	12	0	12	0	12	0	0	0	0	1	0
5583	2019-07-11	1	47	4	26.78	0	1	0	1	0	1	1	1	0	0	0	1	0	2	25	0	0	0	0	0	0	0	0	0	0	1	0	12	0	12	0	12	0	12	0	0	0	0	1	0
5584	2019-07-15	1	68	6	24.32	0	1	6	0	1	1	1	0	0	0	0	1	0	3	7	27	1	1	1	1	1	0	1	0	0	0	0	12	0	12	0	12	0	12	0	0	0	1	0	0
5585	2019-07-15	1	54	5	26.52	1	1	1	1	0	1	1	0	0	0	1	1	0	6	0	0	0	0	0	0	0	0	0	0	0	0	0	12	0	12	0	12	0	12	0	0	0	0	0	96
5586	2019-07-17	1	19	1	22.33	1	1	6	1	0	1	1	0	0	0	0	1	0	2	0	0	0	0	0	0	0	0	0	0	0	0	0	12	0	12	0	12	0	12	0	0	0	0	0	1
5589	2019-07-19	1	51	5	24.96	0	1	2	2	0	1	1	0	0	0	0	1	1	2	45	0	0	0	0	0	0	0	0	0	0	0	0	12	0	12	0	12	0	12	0	0	0	0	0	60
5590	2019-07-19	1	36	3	27.09	0	0	2	2	0	1	1	0	0	0	0	1	0	4	0	0	0	0	0	0	0	0	0	0	0	0	0	12	0	12	0	12	0	12	0	0	0	0	0	140
5591	2019-07-22	1	63	6	26.25	1	1	1	1	0	1	1	0	0	0	1	1	1	6	4	64	0	0	0	0	0	0	0	0	0	0	1	0	0	12	0	12	1	0	1	1	1	0	0	7
5592	2019-07-22	1	60	6	32.31	1	1	1	1	0	1	1	1	0	0	1	1	0	5	4	0	0	1	1	1	1	0	0	0	0	0	0	12	0	12	0	12	0	12	0	0	0	1	1	36
5593	2019-07-24	1	41	4	21.4	0	1	1	0	0	1	1	1	0	0	1	1	0	0	0	0	0	0	0	0	0	0	0	0	0	0	0	12	0	12	0	12	0	12	0	0	0	1	1	0
5594	2019-07-24	1	44	4	27.44	1	1	1	1	0	1	1	0	0	0	1	1	0	6	0	0	1	1	1	1	1	0	0	0	0	0	0	12	0	12	0	12	0	12	0	0	0	1	0	3
5595	2019-07-25	1	53	5	20.07	1	0	0	1	0	2	2	0	0	0	0	1	0	2	29	41	0	0	0	0	0	0	0	0	0	0	0	12	0	12	0	12	0	12	0	0	0	0	0	180
5596	2019-07-25	1	57	5	24.07	1	1	0	2	1	1	1	1	0	0	0	1	0	5	0	0	0	0	0	0	0	0	0	0	0	0	0	12	0	12	0	12	0	12	0	0	0	0	1	11
5597	2019-07-25	1	46	4	19.74	0	1	6	1	0	1	1	1	1	1	0	1	1	3	96	92	0	0	0	0	0	0	0	0	0	0	0	12	0	12	0	12	0	12	0	0	0	0	1	64
5599	2019-07-29	1	54	5	22.02	1	1	5	1	0	1	1	0	0	0	0	1	0	0	0	0	0	0	0	0	0	0	0	0	0	0	0	12	0	12	0	12	0	12	0	0	0	0	0	14
5600	2019-07-31	1	56	5	25.01	1	1	1	1	0	1	1	0	0	0	1	1	0	5	0	77	0	0	0	0	0	0	0	0	0	0	0	12	0	12	0	12	0	12	0	0	0	0	0	3
5601	2019-07-31	1	25	2	24.41	0	1	2	1	0	1	1	0	0	0	0	1	0	3	0	0	0	0	0	1	0	0	0	0	0	0	0	12	0	12	0	12	0	12	0	0	0	0	0	8
5602	2019-07-31	1	59	5	22.31	0	0	6	1	0	1	1	0	0	0	0	1	0		0	0	0	0	0	0	0	0	0	0	0	0	0	12	0	12	0	12	0	12	0	0	0	0	0	16
5603	2019-08-01	1	51	5	20.08	0	1	6	2	0	1	1	1	0	0	0	1	0	5	22	0	0	0	0	0	1	0	1	0	0	0	0	12	0	12	0	12	0	12	0	0	0	1	1	44
5604	2019-08-01	1	51	5	25.8	0	1	6	1	0	1	1	0	0	0	0	1	0	5	1	0	0	0	0	0	0	0	0	0	0	0	0	12	0	12	0	12	0	12	0	0	0	0	0	62
5606	2019-08-05	1	65	6	21.57	1	1	0	2	0	1	1	0	0	0	0	1	0	2	13	0	0	0	0	1	0	0	0	0	0	0	0	12	0	12	0	12	0	12	0	0	0	0	0	72
5607	2019-08-05	1	67	6	18.18	1	1	0	1	0	1	1	0	0	0	1	1	0	5	0	0	0	0	0	0	0	0	0	0	0	0	0	12	0	12	0	12	0	12	0	0	0	0	0	25
5608	2019-08-07	1	50	5	17.58	0	1	1	1	0	1	1	0	0	0	1	1	0	0	0	65	0	0	0	0	0	0	0	0	0	0	0	12	0	12	0	12	0	12	0	0	0	0	0	31
5609	2019-08-07	1	39	3	23.01	1	1	3	1	0	1	1	0	0	0	0	0	0	3	7	0	0	0	0	0	1	0	0	0	0	0	0	12	0	12	0	12	0	12	0	0	0	1	0	8
5612	2019-08-08	1	46	4	20.06	0	1	6	1	0	1	1	1	0	1	0	1	0	3	75	40	0	0	0	0	1	0	0	0	0	0	0	12	0	12	0	12	0	12	0	0	0	1	1	18
5613	2019-08-08	1	46	4	20.45	1	0	0	1	0	1	1	0	0	0	0	1	0	3	0	0	0	0	0	0	0	0	0	0	0	0	0	12	0	12	0	12	0	12	0	0	0	0	0	120
5615	2019-08-09	1	58	5	25.5	1	0	0	1	0	1	1	0	0	0	0	1	0	4	0	73	0	0	0	0	0	0	0	0	0	0	0	12	0	12	0	12	0	12	0	0	0	0	0	192
5616	2019-08-09	1	64	6	26.01	1	0	1	1	0	1	1	0	0	0	1	1	0	4	0	0	0	0	0	0	0	0	0	0	0	0	0	12	0	12	0	12	0	12	0	0	0	0	0	17
5617	2019-08-12	1	59	5	20.23	1	1	1	1	0	1	1	0	0	0	1	1	0	5	2	35	0	0	0	0	0	0	0	0	0	0	0	12	0	12	0	12	0	12	0	0	0	0	0	12
5618	2019-08-12	1	56	5	24.79	1	1	2	1	0	1	1	1	0	0	0	1	0	2	0	0	0	0	0	0	0	0	0	0	0	0	0	12	0	12	0	12	0	12	0	0	0	0	1	15
5620	2019-08-14	1	29	2	20.95	1	1	1	1	0	1	1	0	0	0	1	1	0	3	0	0	0	0	0	0	0	0	0	0	0	0	0	12	0	12	0	12	0	12	0	0	0	0	0	12
5621	2019-08-14	1	22	2	19.26	0	1	6	1	0	1	1	0	0	0	0	1	0	4	0	0	0	0	0	0	0	0	0	0	0	0	0	12	0	12	0	12	0	12	0	0	0	0	0	9
5622	2019-08-14	1	58	5	23.57	1	1	0	1	0	1	1	0	0	0	0	1	0	6	1	4	0	0	0	0	0	0	0	0	0	0	0	12	0	12	0	12	0	12	0	0	0	0	0	8
5623	2019-08-15	1	59	5	22.84	1	0	3	1	0	1	1	0	0	0	0	1	0	2	0	0	0	0	0	1	0	0	0	0	0	0	0	8	0	12	1	8	0	8	0	0	0	0	0	120
5624	2019-08-19	1	43	4	17.09	0	1	6	1	0	1	1	0	0	0	0	1	0	0	96	74	0	0	0	0	0	0	0	0	0	0	0	12	0	12	0	12	0	12	0	0	0	0	0	4
5625	2019-08-19	1	59	5	20.46	1	1	1	1	0	1	1	0	0	0	1	1	0	3	0	0	0	0	0	0	0	0	0	0	0	0	0	12	0	12	0	12	0	12	0	0	0	0	0	120
5626	2019-08-21	1	57	5	21.83	1	1	1	1	0	1	1	0	0	0	1	1	0	3	9	0	0	0	0	0	0	0	0	0	0	0	0	12	0	12	0	12	0	12	0	0	0	0	0	6
5627	2019-08-21	1	51	5	24.76	1	1	1	1	0	1	1	1	0	0	1	1	0	6	1	62	0	0	0	0	0	0	0	0	0	0	0	12	0	12	0	12	0	12	0	0	0	0	1	87
5628	2019-08-22	1	43	4	21.41	1	1	1	1	0	1	1	0	0	1	1	1	1	2	0	32	0	0	0	0	0	0	0	0	0	0	1	4	0	12	0	12	1	4	0	0	1	0	1	6
5629	2019-08-22	1	49	4	27.81	1	1	1	1	0	1	1	1	0	0	1	1	0	4	0	0	0	0	0	0	0	0	0	0	0	0	0	12	0	12	0	12	0	12	0	0	0	0	1	6
5630	2019-08-22	1	71	7	20.57	1	0	1	1	0	1	1	0	0	0	1	1	0	4	15	0	0	0	0	1	0	0	1	0	1	0	1	6	0	12	0	12	1	6	0	0	1	0	0	96
5632	2019-08-26	1	59	5	25.63	0	1	1	1	0	1	1	0	0	0	1	1	0	3	0	26	0	0	0	0	0	0	0	0	0	0	0	12	1	6	0	6	0	12	0	0	0	0	0	20
5633	2019-08-26	1	35	3	27	1	1	2	1	0	1	1	0	0	0	0	1	0	3	0	7	0	0	0	0	0	0	0	0	0	0	0	12	0	12	0	12	0	12	0	0	0	0	0	48
5635	2019-08-28	1	39	3	20.95	0	1	3	0	0	1	1	0	0	0	0	0	0	3	0	0	0	0	0	0	0	0	0	0	0	0	0	12	0	12	0	12	0	12	0	0	0	0	0	0
5636	2019-08-28	1	58	5	20.08	0	1	3	1	0	1	1	0	0	0	0	1	0	6	0	35	0	0	0	0	1	0	0	0	0	0	0	12	0	12	0	12	0	12	0	0	0	1	0	5
5637	2019-08-28	1	47	4	30.86	0	1	0	1	0	1	1	0	0	0	0	1	0	0	0	32	0	0	0	0	0	0	0	0	0	0	0	12	0	12	0	12	0	12	0	0	0	0	0	1
5638	2019-08-29	1	40	4	25.32	0	1	6	1	0	1	1	1	0	0	0	0	0	0	94	85	1	1	1	1	1	0	0	0	0	1	0	12	0	12	0	12	0	12	0	0	0	1	1	4
5639	2019-08-29	1	54	5	23.14	1	1	1	1	0	1	1	0	0	0	1	1	0	6	0	4	0	0	0	1	0	0	0	0	0	0	0	12	0	12	0	12	0	12	0	0	0	0	0	8
5640	2019-08-29	1	66	6	23.4	0	0	6	1	0	1	1	0	0	0	0	1	0	3	0	0	0	0	0	1	0	0	0	0	0	0	0	12	0	12	0	12	0	12	0	0	0	0	0	7
5641	2019-08-30	1	66	6	24.02	0	0	1	1	0	1	1	0	0	0	1	0	0	5	0	0	0	0	0	0	0	0	0	0	0	0	0	12	0	12	0	12	0	12	0	0	0	0	0	8
5642	2019-09-02	1	28	2	19.62	1	1	6	1	0	1	1	1	0	0	0	1	0	2	0	0	0	0	0	0	0	0	0	0	0	0	0	12	0	12	0	12	0	12	0	0	0	1	1	5
5643	2019-09-02	1	50	5	27.02	0	1	0	1	0	1	1	0	0	0	0	1	0	4	0	0	0	0	0	0	0	0	0	0	0	0	0	12	0	12	0	12	0	12	0	0	0	0	0	3
5646	2019-09-04	1	68	6	19.21	1	0	0	1	0	1	1	0	0	0	0	1	0	4	3	20	0	0	0	0	0	0	0	0	0	0	0	12	0	12	0	12	0	12	0	0	0	0	0	33
5647	2019-09-04	1	55	5	15.6	0	1	0	2	0	1	1	0	0	0	0	1	1	3	0	4	0	0	0	0	0	0	0	0	0	0	0	12	0	12	0	12	0	12	0	0	0	0	0	81
5648	2019-09-04	1	48	4	23.86	1	1	3	0	0	1	1	1	0	0	0	1	0	5	0	3	0	0	0	0	0	0	0	0	0	0	0	12	0	12	0	12	0	12	0	0	0	0	1	0
5649	2019-09-04	1	33	3	20.69	0	1	3	1	0	2	2	1	1	1	0	1	1	5	82	6	0	0	0	1	0	0	0	0	0	0	0	12	0	12	0	12	0	12	0	0	0	0	1	73
5651	2019-09-05	1	54	5	21.62	1	1	6	1	0	1	1	1	0	0	0	0	1	6	0	0	0	0	0	0	0	0	0	0	0	0	0	12	0	12	0	12	0	12	0	0	0	0	1	1
5652	2019-09-05	1	32	3	30.5	1	1	6	1	0	1	1	1	0	0	0	1	0	3	1	7	0	0	0	0	0	0	0	0	0	0	0	12	0	12	0	12	0	12	0	0	0	0	1	9
5653	2019-09-06	1	47	4	20.79	1	1	3	1	0	1	1	0	0	0	0	1	0	3	0	0	0	0	0	0	0	0	0	0	0	0	0	12	0	12	0	12	0	12	0	0	0	0	0	0
5654	2019-09-06	1	54	5	23.25	1	1	1	1	0	1	1	0	0	0	1	1	0	0	0	5	0	0	0	0	0	0	0	0	0	0	0	12	0	12	0	12	0	12	0	0	0	0	0	3
5655	2019-09-09	1	60	6	27.38	1	1	1	0	1	1	1	0	0	0	1	1	0	4	0	0	0	0	0	0	0	0	0	0	0	0	0	12	0	12	0	12	0	12	0	0	0	0	0	0
5656	2019-09-09	1	68	6	25.34	1	1	6	1	0	1	1	0	0	0	0	1	0	4	0	0	0	0	0	0	0	0	0	0	0	0	0	12	0	12	0	12	0	12	0	0	0	0	0	4
5657	2019-09-11	1	48	4	20.19	1	1	6	1	0	1	1	0	0	0	0	1	0	3	1	28	1	1	1	1	1	0	0	0	0	0	0	12	0	12	0	12	0	12	0	0	0	1	0	61
5658	2019-09-11	1	32	3	34.44	1	1	4	1	0	1	1	1	0	0	0	1	0	3	0	0	0	0	0	0	0	0	0	0	0	0	0	12	0	12	0	12	0	12	0	0	0	0	1	5
5659	2019-09-16	1	58	5	25.16	1	1	0	1	0	2	2	0	0	0	0	1	1	3	13	30	0	0	0	1	0	0	1	0	1	1	1	2	0	12	1	0	1	2	1	0	1	0	0	20
5660	2019-09-16	1	47	4	30.72	0	1	6	1	0	1	1	0	0	0	0	1	0	0	0	46	0	0	0	0	0	0	0	0	0	0	0	12	0	12	0	12	0	12	0	0	0	0	0	12
5661	2019-09-17	1	37	3	30.68	0	0	6	1	0	2	2	0	0	0	0	1	0	3	0	79	0	0	0	0	0	0	0	0	0	0	0	12	0	12	0	12	0	12	0	0	0	0	0	168
5662	2019-09-18	1	47	4	27.82	0	1	1	1	0	1	1	0	0	0	1	1	1	3	92	94	0	0	0	0	0	0	0	0	0	0	0	12	0	12	0	12	0	12	0	0	0	0	0	6
5663	2019-09-18	1	53	5	21.86	0	1	5	0	0	1	1	0	0	0	0	1	0	0	33	87	0	0	0	0	0	0	0	0	0	0	0	12	0	12	0	12	0	12	0	0	0	0	0	0
5664	2019-09-19	1	26	2	24.74	1	1	6	1	0	1	1	0	0	0	0	1	0	3	1	0	0	0	0	0	0	0	0	0	0	0	0	12	0	12	0	12	0	12	0	0	0	0	0	31
5665	2019-09-19	1	31	3	18.33	1	1	3	1	0	1	1	0	0	0	1	1	0	4	0	0	0	0	0	0	1	0	0	0	0	0	0	12	0	12	0	12	0	12	0	0	0	1	0	4
5666	2019-09-20	1	77	7	22.78	1	0	6	1	0	1	1	0	0	0	0	1	0	5	85	0	0	0	0	0	0	0	0	0	0	0	0	12	1	3	0	2	0	12	0	0	0	0	0	31
5667	2019-09-23	1	70	7	25	0	1	6	1	1	1	1	0	0	0	0	1	0	3	1	8	0	0	0	0	0	0	0	0	0	0	0	12	0	12	0	12	0	12	0	0	0	0	0	46
5668	2019-09-24	1	38	3	18.35	1	0	4	1	0	2	2	0	0	0	0	1	0	4	0	50	0	0	0	1	0	0	0	0	0	0	0	12	0	12	0	12	0	12	0	0	0	0	0	116
5669	2019-09-25	1	64	6	20.59	1	1	1	0	0	1	1	0	0	0	1	1	0	6	25	4	0	0	0	0	0	0	0	0	0	0	0	12	0	12	0	12	0	12	0	0	0	0	0	0
5670	2019-09-25	1	38	3	28.55	1	1	6	1	0	1	1	0	0	0	0	1	0	3	4	32	0	0	0	0	0	0	0	0	1	0	0	12	0	12	0	12	0	12	0	0	0	0	0	6
5673	2019-09-26	1	75	7	25.55	0	1	0	1	1	1	1	0	0	1	0	1	1	3	0	79	0	0	0	0	0	0	0	0	0	0	0	12	0	12	0	12	0	12	0	0	0	0	1	70
5674	2019-09-26	1	57	5	20.09	0	1	6	1	0	2	2	0	0	1	0	1	1	4	0	97	0	0	0	0	0	0	0	0	0	0	1	0	0	12	0	12	1	0	1	1	1	0	1	1
5676	2019-09-30	1	43	4	21.55	0	1	6	2	0	1	1	0	0	0	0	1	0	5	0	12	0	0	0	0	0	0	0	0	0	0	0	12	0	12	0	12	0	12	0	0	0	0	0	94
5677	2019-09-30	1	40	4	19.39	1	1	5	1	0	1	1	0	0	0	0	1	0	6	1	0	0	0	0	1	0	0	0	0	0	0	0	12	0	12	0	12	0	12	0	0	0	0	0	0
5680	2019-10-02	1	46	4	24.46	1	1	1	1	0	1	1	0	0	0	1	1	0	0	7	0	0	0	0	0	0	0	0	0	0	0	0	12	0	12	0	12	0	12	0	0	0	0	0	6
5681	2019-10-02	1	37	3	24.58	1	1	1	2	0	1	1	1	0	0	1	1	0	3	0	0	0	0	0	0	0	0	0	0	0	0	0	12	0	12	0	12	0	12	0	0	0	0	1	12
5682	2019-10-02	1	61	6	21.47	0	1	0	1	0	1	1	1	0	0	0	1	1	5	31	28	1	1	1	1	1	0	0	0	0	0	0	12	0	12	0	12	0	12	0	0	0	1	1	36
5683	2019-10-06	1	67	6	23.97	0	0	1	1	0	2	2	0	0	0	1	1	0	4	63	36	0	0	0	1	0	0	1	0	0	0	0	0	1	0	1	0	0	0	0	0	0	0	0	168
5684	2019-10-07	1	29	2	15.43	0	1	1	1	1	1	1	0	0	0	1	1	0	3	0	7	0	0	0	0	0	0	0	0	0	0	1	4	0	12	0	12	1	4	0	0	1	0	0	12
5685	2019-10-07	1	62	6	23.58	1	1	1	1	0	1	1	0	0	0	1	1	0	2	0	32	0	0	0	0	0	0	0	0	1	1	0	4	1	12	1	4	0	4	0	0	0	0	0	12
5686	2019-10-10	1	47	4	20.95	1	1	1	1	0	1	1	0	0	0	1	1	1	6	40	0	0	1	1	1	1	0	0	0	0	0	0	12	0	12	0	12	0	12	0	0	0	1	0	6
5687	2019-10-10	1	62	6	25.73	1	1	1	1	0	1	1	0	0	0	1	1	1	2	89	3	0	0	0	1	0	0	0	0	1	1	1	4	0	12	0	12	1	4	0	0	1	0	0	336
5688	2019-10-14	1	69	6	26.21	1	1	1	0	1	1	1	0	0	0	1	1	0	3	14	0	0	0	0	0	0	0	0	0	0	0	0	12	0	12	0	12	0	12	0	0	0	0	0	0
5689	2019-10-14	1	64	6	47.41	0	1	0	1	0	2	2	0	0	0	0	1	1	4	1	70	0	0	0	0	0	0	0	0	0	0	0	12	0	2	0	2	0	12	0	0	0	0	0	3
5690	2019-10-16	1	58	5	22.34	1	1	0	1	0	1	1	1	0	0	0	1	1	3	1	0	0	0	0	0	0	0	0	0	0	0	0	12	0	12	0	12	0	12	0	0	0	0	1	7
5691	2019-10-16	1	38	3	19.74	1	1	6	2	0	1	1	0	0	0	0	1	0	3	0	35	0	0	0	0	0	0	0	0	0	0	0	12	0	12	0	12	0	12	0	0	0	0	0	22
5692	2019-10-16	1	48	4	25.41	1	1	3	1	0	1	1	0	0	0	0	1	0	5	20	0	0	0	0	0	0	0	0	0	0	0	0	12	0	12	0	12	0	12	0	0	0	0	0	21
5693	2019-10-17	1	44	4	27.66	0	1	1	1	0	2	2	0	0	1	1	1	1	4	82	4	0	0	0	1	0	0	0	0	0	0	0	12	0	12	0	12	0	12	0	0	0	0	1	87
5694	2019-10-17	1	37	3	22.5	1	1	3	0	0	1	1	1	0	0	0	1	0	3	8	56	0	0	0	0	0	0	0	0	0	0	0	12	0	12	0	12	0	12	0	0	0	0	1	0
5695	2019-10-17	1	18	1	18.5	1	0	6	2	0	1	1	0	0	0	0	1	0	3	2	0	0	0	0	1	0	0	0	0	0	0	0	12	0	12	0	12	0	12	0	0	0	0	0	72
5696	2019-10-18	1	65	6	22.18	1	1	6	0	1	1	1	1	0	0	0	1	0	5	0	0	0	0	0	0	0	0	0	0	0	0	0	12	0	12	0	12	0	12	0	0	0	0	1	0
5697	2019-10-21	1	59	5	21.26	1	1	1	0	0	1	1	0	0	0	1	1	0	0	0	0	0	0	0	0	0	0	0	0	0	0	0	12	0	12	0	12	0	12	0	0	0	0	0	0
5698	2019-10-21	1	40	4	36.79	0	1	1	1	0	2	2	0	0	0	1	1	1	3	61	42	0	0	0	1	0	0	0	0	0	0	0	12	0	12	0	12	0	12	0	0	0	0	0	13
5701	2019-10-23	1	59	5	27.9	0	1	3	0	0	2	2	1	0	1	0	1	1	4	14	94	0	0	0	0	0	0	0	0	0	0	0	12	0	12	0	12	0	12	0	0	0	0	1	0
5702	2019-10-23	1	59	5	23.41	1	1	1	1	0	1	1	1	0	0	1	1	0	5	0	0	0	0	0	0	0	0	0	0	0	0	0	12	0	12	0	12	0	12	0	0	0	0	0	7
5704	2019-10-24	1	39	3	20.26	0	1	3	0	0	2	2	1	0	0	0	1	0	5	0	12	0	0	0	0	0	0	0	0	0	0	0	12	0	12	0	12	0	12	0	0	0	0	1	0
5705	2019-10-24	1	34	3	20.91	0	1	6	1	0	2	2	1	0	0	0	1	1	4	91	0	0	0	0	0	0	0	0	0	0	0	0	12	0	0	0	0	0	12	0	0	0	0	1	12
5706	2019-10-25	1	50	5	23.04	0	1	0	1	0	1	1	0	0	0	0	1	1	3	58	7	0	0	0	0	0	0	0	0	0	0	0	12	0	12	0	12	0	12	0	0	0	0	0	1
5707	2019-10-25	1	58	5	21.95	1	1	5	1	0	1	1	0	0	0	0	0	0	6	11	0	0	0	0	1	0	0	0	0	0	0	0	12	0	12	0	12	0	12	0	0	0	0	0	23
5708	2019-10-25	1	41	4	23.99	0	0	6	2	0	1	1	0	0	0	0	1	1	5	95	28	0	0	0	0	0	0	0	0	0	0	0	12	0	12	0	12	0	12	0	0	0	0	0	119
5710	2019-10-28	1	63	6	25.1	1	1	1	1	0	1	1	0	0	0	1	1	0	3	0	0	0	0	0	0	0	0	0	0	0	0	0	12	0	12	0	12	0	12	0	0	0	0	0	12
5711	2019-10-30	1	38	3	27.8	1	1	0	0	0	1	1	1	0	0	0	1	0	3	1	4	0	0	0	1	0	1	0	0	0	0	0	12	0	12	0	12	0	12	0	0	0	0	1	0
5712	2019-10-30	1	32	3	23.21	1	1	2	1	0	1	1	0	0	0	0	1	0	1	1	2	0	0	0	0	0	0	0	0	0	0	1	0	0	12	0	12	1	0	1	1	1	0	0	72
5714	2019-11-04	1	66	6	17.74	0	1	5	1	0	1	1	0	0	0	0	1	0	4	0	0	0	0	0	0	0	0	0	0	0	0	0	12	0	12	0	12	0	12	0	0	0	0	0	47
5715	2019-11-04	1	32	3	18.7	0	1	6	2	0	1	1	0	0	0	0	1	0	2	0	0	0	0	0	0	0	0	0	0	0	0	0	12	0	12	0	12	0	12	0	0	0	1	0	0
5717	2019-11-06	1	58	5	27.78	0	1	0	1	0	1	1	0	1	1	0	1	1	3	98	84	0	0	0	0	0	0	0	0	0	0	1	2	0	12	0	12	1	2	1	0	1	0	1	95
5718	2019-11-06	1	53	5	20.06	0	1	3	1	0	1	1	0	0	0	0	0	0	0	97	67	0	0	0	0	0	0	0	0	0	0	0	12	0	12	0	12	0	12	0	0	0	0	0	7
5719	2019-11-07	1	53	5	22.37	0	0	2	3	0	2	2	0	0	0	0	0	1	5	60	0	0	0	0	0	0	0	0	0	0	0	0	12	0	12	0	12	0	12	0	0	0	0	0	298
5720	2019-11-07	1	24	2	27.52	1	1	7	1	0	1	1	0	0	0	0	0	0	2	1	0	0	0	0	0	0	0	0	0	0	0	0	12	0	12	0	12	0	12	0	0	0	0	0	6
5721	2019-11-07	1	65	6	21.95	1	1	6	1	0	1	1	1	0	0	0	1	0	0	0	0	0	0	0	0	0	0	0	0	0	0	0	12	0	12	0	12	0	12	0	0	0	0	1	17
5722	2019-11-08	1	58	5	21.44	1	1	6	1	0	1	1	0	0	0	0	1	0	2	0	0	0	0	0	0	0	0	0	0	0	0	0	12	0	12	0	12	0	12	0	0	0	0	0	3
5723	2019-11-08	1	57	5	27.12	0	0	7	1	0	1	1	0	0	0	1	1	0	0	86	0	0	0	0	0	0	0	0	0	0	0	0	12	0	12	0	12	0	12	0	0	0	1	0	345
5724	2019-11-11	1	40	4	28.52	1	1	2	1	0	1	1	0	0	0	0	1	1	4	4	25	0	0	0	0	0	0	0	0	0	0	0	12	0	12	0	12	0	12	0	0	0	0	0	4
5725	2019-11-11	1	45	4	19.26	1	1	1	1	0	1	1	0	0	0	1	1	0	1	17	0	0	0	0	0	0	0	0	0	0	0	0	12	0	12	0	12	0	12	0	0	0	0	0	5
5726	2019-11-13	1	42	4	21.65	0	1	1	1	0	1	1	1	0	0	1	1	0	3	0	0	0	0	0	0	0	0	0	0	0	0	0	12	0	12	0	12	0	12	0	0	0	0	1	7
5727	2019-11-13	1	46	4	22.82	0	1	1	2	0	1	1	1	0	0	1	1	0	3	19	0	0	0	0	0	0	0	0	0	0	0	0	12	0	12	0	12	0	12	0	0	0	0	1	6
5728	2019-11-14	1	48	4	28.07	1	1	3	1	0	1	1	1	0	0	0	1	0	4	0	0	0	0	0	0	0	0	0	0	0	0	0	12	0	12	0	12	0	12	0	0	0	0	1	0
5729	2019-11-14	1	62	6	24.15	0	1	1	1	0	1	1	0	0	1	1	1	1	2	0	44	0	0	0	0	0	0	0	0	0	0	0	12	0	12	0	12	0	12	0	0	0	0	1	5
5731	2019-11-18	1	64	6	24.29	1	1	1	1	1	1	1	0	0	0	1	1	1	2	0	30	0	0	0	0	0	0	0	0	0	0	0	12	0	12	0	12	0	12	0	0	0	0	0	5
5732	2019-11-18	1	52	5	29.18	1	1	1	1	0	1	1	1	0	0	1	0	1	3	0	28	0	0	0	0	0	0	0	0	0	0	0	12	0	12	0	12	0	12	0	0	0	0	1	27
5733	2019-11-19	1	53	5	20.71	0	0	2	1	0	1	1	0	0	0	0	1	0	0	0	0	0	0	0	0	0	0	0	0	0	0	0	12	0	12	0	12	0	12	0	0	0	0	0	76
5734	2019-11-20	1	58	5	19.32	0	1	2	1	0	1	1	0	0	0	0	1	0	5	0	0	0	0	0	0	0	0	0	0	0	0	0	12	0	12	0	12	0	12	0	0	0	0	0	31
5735	2019-11-20	1	45	4	25.45	1	1	3	1	0	1	1	1	0	0	0	1	1	4	0	78	0	0	0	0	0	0	0	0	0	0	0	12	0	12	0	12	0	12	0	0	0	0	1	5
5736	2019-11-20	1	28	2	22.4	1	1	3	1	0	1	1	1	0	0	0	0	0	6	0	23	0	0	0	0	0	0	0	0	0	0	0	12	0	12	0	12	0	12	0	0	0	0	1	9
5737	2019-11-21	1	65	6	23.57	1	1	2	1	0	1	1	1	0	1	0	1	1	6	21	63	0	0	0	0	0	0	0	0	0	0	1	8	0	12	0	12	1	8	0	0	0	1	1	0
5738	2019-11-21	1	20	2	16.85	1	1	7	2	0	1	1	1	0	0	0	0	0	4	0	0	0	0	0	0	0	0	0	0	0	0	0	12	0	12	0	12	0	12	0	0	0	0	1	60
5739	2019-11-21	1	63	6	18.61	0	0	2	1	0	1	1	0	0	0	0	1	0	0	75	0	0	0	0	0	0	0	0	0	0	0	0	12	0	12	0	12	0	12	0	0	0	0	0	288
5741	2019-11-25	1	47	4	28.1	0	1	6	1	0	1	1	0	0	0	1	1	0	6	0	15	0	0	0	0	0	0	0	0	0	0	0	12	0	12	0	12	0	12	0	0	0	0	0	13
5742	2019-11-25	1	44	4	17.4	0	1	7	1	0	1	1	0	0	0	0	0	0	3	0	0	0	0	0	0	0	0	0	0	0	0	0	12	0	12	0	12	0	12	0	0	0	0	0	6
5743	2019-11-27	1	62	6	27.21	1	1	2	1	0	1	1	0	0	0	0	0	0	5	19	0	0	0	0	0	0	0	0	0	0	0	0	12	0	12	0	12	0	12	0	0	0	0	0	18
5744	2019-11-27	1	59	5	17.07	1	1	1	1	0	1	1	0	0	0	1	1	0	5	0	0	0	0	0	0	0	0	0	0	0	0	1	8	0	12	0	12	1	8	0	0	0	0	0	132
5745	2019-11-27	1	49	4	27.22	1	1	1	1	0	1	1	1	0	0	1	1	0	0	1	1	0	0	0	1	0	0	0	0	0	0	0	12	0	12	0	12	0	12	0	0	0	0	1	19
5746	2019-11-28	1	55	5	23.91	1	1	3	2	1	1	1	1	0	0	0	1	0	3	16	19	0	0	0	0	0	0	0	0	0	0	0	12	0	12	0	12	0	12	0	0	0	0	1	17
5747	2019-11-28	1	29	2	27.75	1	1	1	1	0	1	1	0	0	0	1	1	0	3	0	0	0	0	0	0	0	0	0	0	0	0	0	12	0	12	0	12	0	12	0	0	0	0	0	1
5748	2019-11-30	1	55	5	17.78	0	0	1	1	0	1	1	0	0	0	1	1	0	6	0	0	1	1	1	1	1	0	0	0	0	0	0	12	0	12	0	12	0	12	0	0	0	1	0	138
5750	2019-12-02	1	35	3	20.78	1	1	7	1	0	1	1	0	0	0	0	1	0	1	1	0	0	1	1	1	1	0	0	0	0	0	0	12	0	12	0	12	0	12	0	0	0	1	0	9
5751	2019-12-02	1	62	6	28.5	1	1	0	1	0	1	1	0	0	0	0	1	1	3	0	62	0	0	0	0	0	0	0	0	0	0	0	12	0	12	0	12	0	12	0	0	0	0	0	5
5752	2019-12-04	1	41	4	27.67	1	1	0	1	0	1	1	0	0	0	0	1	0	1	0	0	0	0	0	0	0	0	0	0	0	0	0	12	0	12	0	12	0	12	0	0	0	0	0	9
5753	2019-12-04	1	23	2	20.84	0	1	7	1	0	1	1	0	0	0	0	1	0	2	5	19	1	1	1	1	1	0	0	0	0	0	0	12	0	12	0	12	0	12	0	0	0	1	0	9
5754	2019-12-04	1	60	6	32.66	0	1	7	1	0	1	1	1	0	0	0	1	0	3	0	0	0	0	0	0	0	0	0	0	0	0	0	12	0	12	0	12	0	12	0	0	0	0	1	42
5755	2019-12-05	1	40	4	28.33	0	1	4	1	0	1	1	1	0	0	0	1	0	3	10	32	0	0	0	0	1	0	0	0	0	0	0	12	0	12	0	12	0	12	0	0	0	1	1	8
5756	2019-12-05	1	64	6	22.88	1	1	2	1	1	1	1	1	0	0	0	1	0	4	0	0	0	0	0	0	0	0	0	0	0	0	0	12	0	12	0	12	0	12	0	0	0	0	1	3
5757	2019-12-08	1	63	6	19.32	0	0	0	3	0	2	2	0	0	0	0	1	1	3	77	0	0	0	0	0	0	0	0	0	0	0	0	12	0	12	0	12	0	12	0	0	0	0	0	206
5758	2019-12-09	1	62	6	23.67	1	1	0	1	0	1	1	0	0	0	0	1	0	4	0	0	0	0	0	0	0	0	0	0	0	0	0	12	0	12	0	12	0	12	0	0	0	0	0	1
5760	2019-12-10	1	51	5	25.24	1	1	1	1	0	1	1	0	0	0	1	1	0	0	6	0	0	0	0	0	0	0	0	0	0	0	0	12	0	12	0	12	0	12	0	0	0	0	0	11
5761	2019-12-11	1	48	4	23.96	0	1	3	1	0	2	2	1	0	1	0	1	1	2	58	28	0	0	0	0	0	0	0	0	0	0	0	12	0	12	0	12	0	12	0	0	0	0	1	11
5762	2019-12-11	1	50	5	26.49	0	0	6	1	0	1	1	0	0	0	0	1	0	3	0	0	0	0	0	0	0	0	0	0	0	0	0	12	0	12	0	12	0	12	0	0	0	0	0	9
5764	2019-12-12	1	60	6	26.78	0	1	1	1	0	1	1	0	0	0	1	1	0	4	0	0	0	0	0	0	1	0	0	0	0	0	0	12	0	12	0	12	0	12	0	0	0	1	0	22
5765	2019-12-16	1	41	4	17.28	0	1	2	0	0	1	1	0	0	0	0	1	0	0	0	62	0	0	0	0	0	0	0	0	0	0	0	12	0	12	0	12	0	12	0	0	0	0	0	0
5766	2019-12-16	1	38	3	18.47	0	1	6	1	0	1	1	1	0	0	0	0	1	3	2	42	0	0	0	0	0	0	0	0	0	0	0	12	0	12	0	12	0	12	0	0	0	0	1	47
5767	2019-12-16	1	45	4	20.42	1	0	2	1	0	1	1	0	0	0	0	1	0	6	0	0	0	0	0	0	0	0	0	0	0	0	0	12	0	12	0	12	0	12	0	0	0	0	0	151
5768	2019-12-18	1	61	6	24.84	1	1	0	1	0	1	1	1	0	0	0	1	0	4	0	0	0	0	0	0	0	0	0	0	0	0	0	12	0	12	0	12	0	12	0	0	0	0	1	171
5769	2019-12-18	1	55	5	21.27	1	1	3	0	0	1	1	0	0	0	0	1	0	3	24	0	0	0	0	0	0	0	0	0	0	0	0	12	0	12	0	12	0	12	0	0	0	0	0	0
5771	2019-12-19	1	65	6	30	0	1	1	1	1	1	1	0	0	1	1	1	1	3	0	12	0	0	0	0	0	0	0	0	0	0	0	12	0	12	0	12	0	12	0	0	0	0	1	16
5772	2019-12-19	1	53	5	26.12	1	1	1	1	0	1	1	1	0	0	1	1	0	0	0	20	0	0	0	0	0	0	0	0	0	0	0	12	0	12	0	12	0	12	0	0	0	0	1	24
5773	2019-12-23	1	49	4	21.57	1	1	4	0	1	1	1	0	0	0	0	1	0	4	1	7	0	0	0	0	0	0	0	0	0	0	1	2	0	12	0	12	1	2	1	0	1	0	1	0
5774	2019-12-23	1	46	4	23.66	1	1	1	1	0	1	1	0	0	0	1	1	0	5	0	0	0	0	0	0	0	0	0	0	0	0	0	12	0	12	0	12	0	12	0	0	0	0	0	13
5775	2019-12-23	1	47	4	27.77	1	0	6	3	0	1	1	0	0	0	0	1	0	0	0	25	0	0	0	1	0	0	0	0	0	0	0	12	0	12	0	12	0	12	0	0	0	0	0	7
5777	2019-12-26	1	60	6	25.06	1	1	0	1	1	1	1	1	0	0	0	1	0	0	13	0	0	0	0	0	0	0	0	0	0	0	0	12	1	8	0	8	0	12	0	0	0	0	1	3
5779	2019-12-30	1	32	3	22.83	1	1	3	1	0	1	1	0	0	0	0	0	0	3	0	0	0	0	0	0	0	0	0	0	0	0	0	12	0	12	0	12	0	12	0	0	0	0	0	35
5780	2019-12-30	1	30	3	31.54	1	1	1	1	0	1	1	0	0	0	1	1	0	2	0	10	0	0	0	0	0	0	0	0	0	0	1	7	0	12	0	12	1	7	0	0	0	0	0	9
5781	2019-12-31	1	49	4	23.17	1	0	6	1	0	1	1	0	0	0	0	1	1	5	74	91	0	0	0	0	0	0	0	0	0	0	1	0	0	12	0	12	1	0	1	1	1	0	0	143
5782	2020-01-02	1	47	4	21.03	1	1	3	0	0	1	1	0	0	0	0	0	0	2	0	62	0	0	0	0	0	0	0	0	0	0	0	12	0	12	0	12	0	12	0	0	0	0	0	0
5784	2020-01-02	1	55	5	23.56	1	0	6	1	0	1	1	0	0	0	0	1	0	0	0	0	0	0	0	1	0	0	0	0	0	0	0	12	0	12	0	12	0	12	0	0	0	0	0	95
5786	2020-01-06	1	54	5	25.82	1	1	0	1	0	1	1	0	0	0	0	1	1	5	0	46	0	0	0	0	0	0	0	0	0	0	0	12	0	12	0	12	0	12	0	0	0	0	0	8
5788	2020-01-08	1	29	2	20.46	1	1	6	1	0	2	2	0	0	0	0	1	1	3	39	32	0	0	0	0	0	0	0	0	0	0	1	10	0	12	0	12	1	10	0	0	0	0	0	10
5789	2020-01-08	1	43	4	19.33	0	1	0	0	0	1	1	1	0	0	0	1	0	5	0	0	0	0	0	1	0	0	0	0	0	0	0	12	0	12	0	12	0	12	0	0	0	0	1	0
5790	2020-01-08	1	51	5	24.67	0	1	2	1	0	1	1	1	0	0	0	1	0	3	22	0	0	0	0	0	0	0	0	0	0	0	0	12	0	12	0	12	0	12	0	0	0	0	1	9
5791	2020-01-09	1	24	2	18.64	1	1	2	2	0	1	1	1	0	0	0	1	0	3	0	42	0	0	0	0	0	0	0	0	0	0	1	2	0	12	0	12	1	2	1	0	1	0	1	24
5792	2020-01-09	1	59	5	19.3	0	1	7	1	0	2	2	0	0	1	0	1	1	6	66	100	0	0	0	0	0	0	0	0	0	0	1	0	0	12	0	12	1	0	1	1	1	0	1	11
5793	2020-01-12	1	68	6	25.64	1	0	1	1	0	1	1	0	0	0	1	1	0	2	13	3	0	1	1	1	1	0	0	0	0	0	0	12	0	12	0	12	0	12	0	0	0	1	0	60
5794	2020-01-12	1	68	6	32.03	0	0	0	1	0	1	1	0	0	0	0	1	0	4	28	0	0	0	0	1	0	0	0	0	0	0	0	12	0	12	0	12	0	12	0	0	0	0	0	36
5795	2020-01-13	1	51	5	21.22	1	1	6	1	0	1	1	0	0	0	0	1	0	0	90	54	0	0	0	0	0	0	0	0	0	0	0	12	0	12	0	12	0	12	0	0	0	0	0	253
5796	2020-01-13	1	62	6	26.03	1	1	1	1	0	1	1	0	0	0	1	1	0	3	41	30	0	0	0	1	0	0	0	0	0	0	0	12	0	1	0	1	0	12	0	0	0	0	0	4
5798	2020-01-15	1	64	6	24.36	0	1	1	1	0	2	2	0	1	1	1	1	1	3	86	96	0	0	0	0	0	0	0	0	0	0	0	12	0	12	0	12	0	12	0	0	0	0	1	9
5799	2020-01-15	1	47	4	24.6	1	1	1	1	0	1	1	1	0	0	1	1	0	6	0	0	0	0	0	0	0	0	0	0	0	0	0	12	0	12	0	12	0	12	0	0	0	0	1	6
5801	2020-01-16	1	45	4	19.28	0	1	2	1	0	1	1	1	1	1	0	1	1	3	56	78	0	0	0	0	0	0	0	0	0	0	1	2	0	12	0	12	1	2	1	0	1	1	1	156
5803	2020-01-20	1	48	4	21.41	1	1	1	1	0	1	1	0	0	0	1	1	0	3	0	0	0	0	0	0	0	0	0	0	0	0	0	12	0	12	0	12	0	12	0	0	0	0	0	13
5804	2020-01-20	1	61	6	15.88	0	1	1	1	1	1	1	1	0	0	1	1	0	4	35	0	1	1	1	1	1	0	1	0	1	1	0	12	0	12	0	12	0	12	0	0	0	1	1	73
5805	2020-01-22	1	35	3	16.55	0	1	0	1	0	1	1	0	0	0	0	1	0	3	0	4	0	0	0	0	0	0	0	0	0	0	0	12	0	12	0	12	0	12	0	0	0	0	0	10
5806	2020-01-22	1	59	5	20	1	1	1	1	0	1	1	0	0	0	1	1	0	3	0	67	0	0	0	0	0	0	0	0	0	0	0	12	0	12	0	12	0	12	0	0	0	0	0	27
5807	2020-01-22	1	42	4	21.42	1	1	6	0	0	1	1	1	0	0	0	1	0	5	0	0	0	0	0	0	0	0	0	0	0	0	0	12	0	12	0	12	0	12	0	0	0	0	1	0
5809	2020-01-23	1	70	7	26.83	1	1	1	1	1	1	1	0	0	0	1	1	0	6	0	0	0	0	0	0	0	0	0	0	0	0	0	12	0	12	0	12	0	12	0	0	0	0	0	30
5811	2020-01-29	1	46	4	19.24	1	1	2	1	0	1	1	0	0	0	0	1	0	6	0	0	0	0	0	0	0	0	0	0	0	0	0	12	0	12	0	12	0	12	0	0	0	0	0	120
5812	2020-01-29	1	36	3	20.37	0	1	7	1	0	1	1	0	0	0	0	0	0	2	0	0	0	0	0	0	0	0	0	0	0	0	0	12	0	12	0	12	0	12	0	0	0	0	0	67
5813	2020-01-29	1	53	5	24.14	0	1	1	0	0	1	1	0	0	0	1	1	0	0	64	0	0	0	0	0	0	0	0	0	0	0	0	12	0	12	0	12	0	12	0	0	0	0	0	0
5814	2020-01-29	1	62	6	24.07	1	0	6	1	0	1	1	0	0	0	0	1	0	4	27	15	0	0	0	0	0	0	0	0	0	0	0	12	0	12	0	12	0	12	0	0	0	0	0	79
5815	2020-01-30	1	47	4	20.38	0	1	6	1	0	1	1	0	0	0	0	0	0	0	0	83	0	0	0	0	0	0	0	0	0	0	0	12	0	12	0	12	0	12	0	0	0	0	0	12
5816	2020-01-30	1	52	5	23.01	0	1	5	1	0	1	1	0	0	0	0	1	0	6	0	0	0	0	0	0	0	0	0	0	0	0	0	12	0	12	0	12	0	12	0	0	0	1	0	120
5818	2020-02-03	1	56	5	20.11	1	1	3	1	0	2	2	0	0	0	0	1	1	1	14	80	0	0	0	0	0	0	0	0	0	0	0	12	0	12	0	12	0	12	0	0	0	0	0	1
5819	2020-02-04	1	61	6	19.79	1	0	6	1	1	2	2	0	0	0	0	1	0	5	3	0	0	0	0	0	0	0	0	0	0	0	0	12	0	12	0	12	0	12	0	0	0	0	0	94
5820	2020-02-05	1	58	5	24.5	0	1	0	1	0	2	2	0	0	1	0	1	1	5	62	65	0	0	0	0	0	0	0	0	0	0	0	12	0	12	0	12	0	12	0	0	0	0	1	7
5821	2020-02-05	1	64	6	20.7	0	1	5	0	0	1	1	1	0	0	0	1	0	3	64	0	0	0	0	0	0	0	0	0	0	0	0	12	0	12	0	12	0	12	0	0	0	0	1	0
5822	2020-02-06	1	46	4	18.58	0	0	7	1	0	1	1	0	0	0	0	1	0	3	90	0	0	1	1	1	1	0	0	0	0	0	0	12	0	12	0	12	0	12	0	0	0	1	0	202
5823	2020-02-06	1	43	4	20.84	0	1	3	1	0	2	2	1	0	1	0	1	1	4	63	41	0	0	0	0	0	0	0	0	0	0	0	12	0	12	0	12	0	12	0	0	0	0	1	13
5827	2020-02-09	1	54	5	21.45	1	0	1	1	0	1	1	0	0	0	1	1	0	0	4	0	0	0	0	0	0	0	0	0	0	0	0	12	0	12	0	12	0	12	0	0	0	0	0	17
5828	2020-02-10	1	41	4	25.78	1	1	5	0	0	1	1	0	0	0	1	1	0	5	10	32	0	0	0	0	0	0	0	0	0	0	0	12	0	12	0	12	0	12	0	0	0	0	0	0
5829	2020-02-12	1	40	4	27.02	1	1	1	1	0	1	1	1	0	0	1	1	0	3	0	0	0	0	0	0	0	0	0	0	0	0	0	12	0	12	0	12	0	12	0	0	0	0	1	28
5830	2020-02-12	1	64	6	22.85	1	1	6	1	0	1	1	0	0	0	0	1	0	1	0	0	0	0	0	0	0	0	0	0	0	0	0	12	0	12	0	12	0	12	0	0	0	0	0	48
5832	2020-02-13	1	66	6	23.47	1	1	0	0	0	1	1	0	0	0	0	1	0	5	1	0	0	0	0	1	0	0	0	0	0	0	0	12	0	12	0	12	0	12	0	0	0	0	0	0
5833	2020-02-13	1	49	4	23.62	1	1	4	0	0	1	1	0	0	0	0	1	0	3	0	0	0	0	0	0	0	0	0	0	0	0	0	12	0	12	0	12	0	12	0	0	0	0	0	0
5834	2020-02-17	1	50	5	21.76	0	1	4	0	0	1	1	0	0	0	0	0	1	3	0	34	0	0	0	0	0	0	0	0	0	0	0	12	0	12	0	12	0	12	0	0	0	0	1	0
5835	2020-02-17	1	67	6	25.15	1	1	6	1	0	1	1	0	0	0	0	1	0	3	0	0	0	0	0	0	0	0	0	0	0	0	0	12	0	12	0	12	0	12	0	0	0	0	0	10
5836	2020-02-19	1	36	3	20.85	0	1	3	1	0	2	2	0	1	1	0	1	1	3	98	28	0	0	0	0	0	0	0	0	0	0	0	12	0	12	0	12	0	12	0	0	0	0	1	10
5837	2020-02-19	1	37	3	20.65	0	1	3	1	0	1	1	1	0	0	0	1	0	4	0	14	0	0	0	0	0	0	0	0	0	0	0	12	0	12	0	12	0	12	0	0	0	0	1	4
5838	2020-02-20	1	42	4	19.36	1	1	4	1	0	1	1	0	0	0	0	0	0	5	0	14	0	0	0	0	0	0	0	0	0	0	0	12	0	12	0	12	0	12	0	0	0	0	0	8
5839	2020-02-20	1	52	5	21	0	1	0	1	0	2	2	0	0	1	0	1	1	4	81	80	0	0	0	0	0	0	0	0	0	0	0	12	0	12	0	12	0	12	0	0	0	0	1	9
5841	2020-02-26	1	59	5	27.11	1	1	1	1	0	2	2	0	0	1	1	1	0	4	24	0	0	0	0	0	0	0	0	0	0	0	0	12	0	12	0	12	0	12	0	0	0	0	1	14
5842	2020-02-26	1	52	5	23.05	0	1	2	1	0	1	1	1	0	0	0	1	0	3	3	0	0	0	0	0	0	0	0	0	0	0	0	12	0	12	0	12	0	12	0	0	0	0	1	8
5843	2020-02-26	1	48	4	17.95	0	1	3	1	0	1	1	0	0	0	0	1	0	3	1	0	0	0	0	0	0	0	0	0	0	0	0	12	0	12	0	12	0	12	0	0	0	0	0	9
5844	2020-02-27	1	46	4	25.1	1	1	2	1	0	1	1	1	0	0	0	1	0	5	1	28	0	0	0	0	0	0	0	0	0	0	0	12	0	12	0	12	0	12	0	0	0	0	1	7
5845	2020-02-27	1	44	4	22.16	1	1	7	0	0	1	1	0	0	0	0	0	0	0	0	67	0	0	0	0	0	0	0	0	0	0	0	12	0	12	0	12	0	12	0	0	0	0	0	0
5846	2020-02-27	1	57	5	18.36	1	1	1	1	0	1	1	0	0	0	1	1	1	2	0	62	1	1	1	1	1	0	0	0	0	0	0	12	0	12	0	12	0	12	0	0	0	1	0	19
5847	2020-03-02	1	65	6	19.9374	0	1	7	1	0	1	1	0	0	0	0	1	0	2	32	42	0	0	0	0	0	0	0	0	0	0	1	10	0	12	0	12	1	10	0	0	0	0	0	93
5848	2020-03-02	1	67	6	23.2254	1	1	1	0	0	1	1	0	0	0	1	1	0	0	1	62	0	0	0	0	0	0	0	0	0	0	0	12	0	12	0	12	0	12	0	0	0	0	0	0
5849	2020-03-04	1	59	5	18.3634	0	1	5	1	0	1	1	1	0	0	0	1	0	5	0	19	0	0	0	0	0	0	0	0	0	0	0	12	0	12	0	12	0	12	0	0	0	0	1	4
5850	2020-03-04	1	45	4	19.4932	1	1	0	1	0	1	1	1	0	0	0	1	0	5	0	0	0	0	0	0	0	0	0	0	0	0	0	12	0	12	0	12	0	12	0	0	0	0	1	7
5851	2020-03-05	1	57	5	24.9495	1	1	2	1	0	1	1	1	0	0	1	0	0	5	0	0	0	0	0	0	0	0	0	0	0	0	1	6	0	12	0	12	1	6	0	0	1	1	1	32
5852	2020-03-05	1	32	3	20.2734	0	1	1	1	0	2	2	1	0	1	1	0	0	2	29	71	0	0	0	0	0	0	0	0	0	0	0	12	0	12	0	12	0	12	0	0	0	0	1	45
5853	2020-03-09	1	53	5	22.4466	0	1	1	1	0	2	2	0	0	0	1	0	1	5	23	25	0	0	0	0	0	0	0	0	0	0	0	12	0	12	0	12	0	12	0	0	0	0	0	10
5854	2020-03-09	1	50	5	25.4193	1	1	5	0	0	1	1	0	0	0	0	1	0	4	0	28	0	0	0	0	0	0	0	0	0	0	0	12	0	12	0	12	0	12	0	0	0	0	0	0
5855	2020-03-11	1	52	5	21.3229	1	1	1	1	0	1	1	0	0	0	1	1	0	5	0	0	0	0	0	0	0	0	0	0	0	0	0	12	0	12	0	12	0	12	0	0	0	0	0	4
5858	2020-03-12	1	41	4	17.7604	0	1	7	1	0	1	1	0	0	0	0	1	0	1	1	0	0	0	0	0	0	0	0	0	0	0	0	12	0	12	0	12	0	12	0	0	0	0	0	60
5861	2020-03-14	1	60	6	28.0899	1	0	1	1	0	1	1	0	0	0	1	1	0	0	0	0	0	0	0	0	0	0	0	0	0	0	0	12	0	12	0	12	0	12	0	0	0	1	0	101
5862	2020-03-16	1	59	5	29.4113	1	1	0	1	0	1	1	0	0	0	1	1	0	6	13	0	0	0	0	0	0	0	0	0	0	0	0	12	0	12	0	12	0	12	0	0	0	0	0	31
5863	2020-03-16	1	49	4	23.0859	1	1	1	1	0	1	1	1	0	0	1	1	0	3	25	0	0	0	0	0	0	0	0	0	0	0	0	12	0	12	0	12	0	12	0	0	0	0	1	72
5864	2020-03-18	1	32	3	18.9561	1	1	6	0	0	1	1	0	0	0	0	0	0	3	4	55	0	0	0	0	0	0	0	0	0	0	0	12	0	12	0	12	0	12	0	0	0	0	0	0
5865	2020-03-18	1	58	5	23.1659	0	1	0	2	0	2	2	0	1	1	0	1	1	3	78	0	0	0	0	1	0	0	0	0	0	0	0	12	0	11	0	11	0	12	0	0	0	0	1	122
5866	2020-03-19	1	43	4	23.9544	1	1	5	1	0	1	1	1	0	0	0	1	0	4	22	27	0	0	0	0	0	0	0	0	0	0	0	12	0	12	0	12	0	12	0	0	0	0	1	32
5867	2020-03-19	1	58	5	22.7722	1	1	2	1	0	1	1	1	0	0	0	1	0	5	0	0	0	0	0	0	0	0	0	0	0	0	0	12	0	12	0	12	0	12	0	0	0	0	1	23
5868	2020-03-19	1	48	4	23.7436	1	0	6	1	0	1	1	0	0	0	0	1	0	4	19	0	0	0	0	1	0	0	0	0	0	0	0	12	0	12	0	12	0	12	0	0	0	0	0	133
5870	2020-03-23	1	37	3	26.8984	1	1	3	1	0	1	1	0	0	0	0	1	0	0	0	0	0	0	0	0	0	0	0	0	0	0	0	12	0	12	0	12	0	12	0	0	0	0	0	9
5871	2020-03-23	1	18	1	22.7632	1	1	3	1	0	1	1	0	0	0	0	1	0	1	0	57	0	0	0	0	0	0	0	0	0	0	0	12	0	12	0	12	0	12	0	0	0	0	0	7
5872	2020-03-25	1	37	3	18.0678	0	1	3	1	0	1	1	1	0	0	0	1	0	5	0	4	0	0	0	0	0	0	0	0	0	0	0	12	0	12	0	12	0	12	0	0	0	0	1	4
5873	2020-03-25	1	67	6	24.6372	1	1	1	1	0	1	1	1	0	0	1	1	0	6	0	0	0	0	0	0	0	0	0	0	0	0	0	12	0	12	0	12	0	12	0	0	0	0	1	8
5874	2020-03-26	1	50	5	23.585	1	1	5	1	0	1	1	0	0	0	0	1	0	0	0	0	0	0	0	0	0	0	0	0	0	0	0	12	0	12	0	12	0	12	0	0	0	0	0	0
5875	2020-03-26	1	36	3	32.8413	0	1	0	1	0	1	1	1	0	0	0	1	1	3	2	62	0	0	0	0	0	0	0	0	0	0	0	12	0	12	0	12	0	12	0	0	0	1	1	24
5876	2020-03-30	1	42	4	22.1072	0	1	1	1	0	1	1	0	0	0	1	1	0	2	0	0	0	0	0	0	0	0	0	0	0	0	0	12	0	12	0	12	0	12	0	0	0	0	0	27
5877	2020-03-30	1	24	2	20.1383	1	1	1	1	0	1	1	0	0	0	1	1	0	2	0	0	0	0	0	0	0	0	0	0	0	0	0	12	0	12	0	12	0	12	0	0	0	0	0	9
5878	2020-04-01	1	54	5	30.6043	1	1	1	1	0	1	1	0	0	0	1	1	0	5	3	0	0	0	0	0	0	0	0	0	0	0	0	12	0	12	0	12	0	12	0	0	0	0	0	48
5879	2020-04-01	1	60	6	22.0522	1	1	2	1	0	1	1	1	0	0	0	1	0	5	0	8	0	0	0	0	0	0	0	0	0	0	0	12	0	12	0	12	0	12	0	0	0	0	1	3
5880	2020-04-02	1	48	4	27.5799	1	1	1	1	0	1	1	0	0	0	1	1	0	3	0	0	0	0	0	0	0	0	0	0	0	0	0	12	0	12	0	12	0	12	0	0	0	0	0	0
5881	2020-04-02	1	53	5	21.3615	1	1	1	1	0	1	1	1	0	0	1	1	0	4	0	63	0	0	0	0	0	0	0	0	0	0	0	12	0	12	0	12	0	12	0	0	0	0	1	2
5882	2020-04-04	1	60	6	20.4055	0	0	2	2	0	2	2	0	0		0	1	1	4	19	76	0	0	0	0	0	0	0	0	0	0	0	12	0	12	0	12	0	12	0	0	0	0	0	0
5883	2020-04-06	1	54	5	17.927	1	1	4	1	1	1	1	0	0	0	0	0	0	1	0	0	0	0	0	0	0	0	0	0	0	0	0	12	0	12	0	12	0	12	0	0	0	0	0	4
5884	2020-04-06	1	38	3	18.3856	0	1	7	1	0	1	1	0	0	0	0	1	0	2	5	0	0	0	0	0	0	0	0	0	0	1	0	12	0	12	0	12	0	12	0	0	0	0	0	5
5885	2020-04-08	1	51	5	19.0392	0	1	0	1	0	1	1	1	0	0	0	1	0	6	0	27	0	0	0	0	0	0	0	0	0	0	0	12	0	12	0	12	0	12	0	0	0	0	1	17
5886	2020-04-08	1	56	5	17.3755	0	1	2	1	0	1	1	0	0	0	0	0	0	3	0	0	0	0	0	0	0	0	0	0	0	0	0	12	0	12	0	12	0	12	0	0	0	0	0	5
5887	2020-04-08	1	53	5	19.6052	1	0	1	1	0	1	1	0	0		1	0	0	5	0	0	0	0	0	1	0	0	0	0	0	0	0	12	0	12	0	12	0	12	0	0	0	0	0	121
5888	2020-04-08	1	57	5	20.0692	1	0	2	1	0	1	1	0	0		0	1	0	5			0	0	0	0	0	0	0	0	0	0	0	12	0	12	0	12	0	12	0	0	0	0	0	228
5889	2020-04-09	1	44	4	23.1111	0	0	6	1	0	1	1	0	0	0	0	1	0	4	4	0	0	0	0	0	0	0	0	0	0	0	0	12	0	12	0	12	0	12	0	0	0	0	0	84
5890	2020-04-09	1	49	4	20.8892	0	1	0	1	0	1	1	0	0	0	0	1	0	0	29	0	0	0	0	0	0	0	0	0	0	0	0	12	0	12	0	12	0	12	0	0	0	0	0	1
5891	2020-04-09	1	49	4	19.4005	0	1	3	0	0	1	1	1	0	0	0	1	0	4	13	35	0	0	0	0	0	0	0	0	0	0	0	12	0	12	0	12	0	12	0	0	0	0	1	0
5892	2020-04-13	1	46	4	19.3175	1	1	3	0	0	1	1	0	0	0	1	1	0	3	0	0	0	0	0	0	0	0	0	0	0	0	1	10	0	12	0	12	1	10	0	0	0	0	0	0
5893	2020-04-13	1	27	2	22.6751	0	1	1	1	0	1	1	0	0	0	1	1	0	2	3	46	0	0	0	0	0	0	0	0	0	0	0	12	0	12	0	12	0	12	0	0	0	0	0	9
5895	2020-04-16	1	29	2	24.6754	0	1	3	0	0	2	2	0	0	0	0	0	1	3	10	27	0	0	0	0	0	0	0	0	0	0	0	12	0	12	0	12	0	12	0	0	0	0	0	0
5896	2020-04-16	1	58	5	19.5188	1	1	7	1	0	1	1	0	0	0	0	1	1	3	44	74	0	0	0	0	0	0	0	0	0	0	0	12	1	12	0	12	0	12	0	0	0	0	0	29
5897	2020-04-20	1	54	5	22.6339	1	1	3	1	0	1	1	0	0	0	0	1	1	3	27	74	0	0	0	0	0	0	0	0	0	0	0	12	0	12	0	4	0	12	0	0	0	0	0	8
5898	2020-04-20	1	51	5	19.4513	0	1	3	2	0	2	2	0	0	0	0	0	1	5	8	64	0	0	0	0	0	0	0	0	0	0	0	12	0	12	0	12	0	12	0	0	0	0	0	0
5899	2020-04-22	1	60	6	24.7567	1	1	0	1	0	1	1	0	0	0	0	1	0	1	3	0	0	0	0	0	0	0	0	0	0	0	0	12	0	12	0	12	0	12	0	0	0	0	0	2
5901	2020-04-22	1	60	6	31.5384	1	1	6	1	0	1	1	1	0	0	1	1	0	6	0	0	0	0	0	1	0	1	0	0	0	0	0	12	0	12	0	12	0	12	0	0	0	0	1	2
5902	2020-04-23	1	41	4	21.4657	1	1	6	1	0	1	1	1	0	0	0	1	0	3	0	28	0	0	0	0	0	0	0	0	0	0	0	12	0	12	0	12	0	12	0	0	0	0	1	12
5903	2020-04-23	1	66	6	22.9239	1	1	1	0	0	1	1	1	0	0	1	1	0	5	10	27	0	0	0	0	0	0	0	0	0	0	0	12	0	12	0	12	0	12	0	0	0	0	1	0
5904	2020-04-27	1	20	2	19.7087	1	1	7	1	0	1	1	0	0	0	0	1	0	3	0	0	0	0	0	0	0	0	0	0	0	0	0	12	0	12	0	12	0	12	0	0	0	0	0	4
5907	2020-04-29	1	44	4	25.0519	1	1	4	1	0	1	1	1	0	0	0	0	0	4	0	14	0	0	0	1	0	0	0	0	0	0	0	12	0	12	0	12	0	12	0	0	0	0	1	0
5908	2020-04-30	1	61	6	18.4998	1	0	0	1	0	1	1	0	0		0	1	0	4	8	0	0	0	0	0	0	0	0	0	0	0	0	12	0	12	0	12	0	12	0	0	0	0	0	62
5909	2020-05-01	1	18	1	22.0229	0	0	7	1	0	1	1	0	0		0	0	0	5	0	0	0	0	0	0	0	0	0	0	0	0	0	12	1	9	0	9	0	12	0	0	0	0	0	52
5910	2020-05-01	1	61	6	24.1358	1	0	1	1	0	1	1	0	0		1	0	0	3	4	0	0	0	0	0	0	0	0	0	0	0	0	12	0	12	0	12	0	12	0	0	0	0	0	100
5911	2020-05-01	1	41	4	23.8036	0	1	0	1	0	1	1	0	0	0	0	1	0	2	30	0	0	0	0	1	0	0	0	0	0	0	0	12	0	12	0	12	0	12	0	0	0	0	0	1
5912	2020-05-01	1	48	4	20.117	0	1	0	1	0	2	2	0	0	0	0	1	0	3	53	0	0	0	0	0	0	0	0	0	0	0	0	12	0	12	0	12	0	12	0	0	0	0	0	11
5913	2020-05-03	1	64	6	23.4375	0	0	6	1	0	0		0	0		0	1	0	4	14	0	0	0	0	0	1	0	1	0	1	1	0	12	0	12	0	12	0	12	0	0	0	1	0	252
5914	2020-05-04	1	65	6	23.0647	0	0	3	1	0	1	1	0	0		0	1	0	3	0	0	0	0	0	0	0	0	0	0	0	0	0	12	0	12	0	12	0	12	0	0	0	0	0	228
5915	2020-05-04	1	36	3	38.134	0	1	1	1	0	1	1	0	0	0	1	1	1	6	55	0	0	0	0	0	0	0	0	0	0	0	0	12	0	12	0	12	0	12	0	0	0	0	0	5
5916	2020-05-04	1	63	6	21.5676	1	1	0	0	0	1	1	0	0	0	0	1	0	4	3	0	0	0	0	0	0	0	0	0	0	0	0	12	0	12	0	12	0	12	0	0	0	0	0	0
5917	2020-05-06	1	34	3	19.8127	0	1	6	1	0	1	1	0	0	0	0	0	0	2	1	0	0	0	0	0	0	0	0	0	0	0	0	12	0	12	0	12	0	12	0	0	0	0	0	9
5918	2020-05-06	1	63	6	28.5331	0	1	7	1	0	2	2	0	0	0	0	0	1	2	80	15	0	0	0	0	1	0	0	0	0	0	0	12	0	12	0	12	0	12	0	0	0	1	0	13
5919	2020-05-06	1	72	7	21.1842	1	1	1	1	0	1	1	0	0	0	1	1	0	4	0	0	0	0	0	1	0	0	0	0	0	0	0	12	0	12	0	12	0	12	0	0	0	0	0	5
5920	2020-05-07	1	59	5	26.2336	1	1	0	1	0	1	1	0	0	0	0	1	0	1	3	29	0	0	0	0	0	0	0	0	0	0	0	12	0	12	0	12	0	12	0	0	0	0	0	8
5921	2020-05-07	1	49	4	21.1681	0	1	0	0	0	1	1	0	0	0	0	1	0	3	14	20	0	0	0	0	0	0	0	0	0	0	0	12	0	12	0	12	0	12	0	0	0	0	0	0
5923	2020-05-11	1	51	5	25.911	1	1	2	0	0	1	1	0	0	0	0	1	0	4	0	0	0	0	0	0	0	0	0	0	0	0	0	12	0	12	0	12	0	12	0	0	0	0	0	0
5924	2020-05-11	1	56	5	22.9516	1	1	6	1	1	1	1	1	0	0	0	1	0	3	3	0	0	0	0	0	0	0	0	0	0	0	0	12	0	12	0	12	0	12	0	0	0	0	1	2
5925	2020-05-13	1	48	4	21.9524	0	1	3	0	0	1	1	0	0	0	0	1	0	0	3	100	0	0	0	0	0	0	0	0	0	0	0	12	0	12	0	12	0	12	0	0	0	0	0	0
5926	2020-05-13	1	37	3	22.0283	0	1	0	0	0	1	1	0	0	0	0	1	0	3	1	0	0	0	0	0	0	0	0	0	0	0	0	12	0	12	0	12	0	12	0	0	0	0	0	0
5927	2020-05-14	1	62	6	27.7432	1	1	1	1	0	1	1	0	0	1	1	0	1	4	22	29	0	0	0	1	0	0	0	0	0	0	0	12	0	12	0	12	0	12	0	0	0	1	1	36
5928	2020-05-14	1	66	6	24.8191	1	1	1	1	0	1	1	1	0	0	1	1	0	4	0	0	0	0	0	0	0	0	0	0	0	0	0	12	0	12	0	12	0	12	0	0	0	0	1	4
5929	2020-05-18	1	58	5	22.8374	1	1	3	0	0	1	1	0	0	0	0	0	0	2	1	0	0	0	0	0	0	0	0	0	0	0	0	12	0	12	0	12	0	12	0	0	0	0	0	0
5931	2020-05-20	1	51	5	16.1309	0	1	6	3	0	2	2	0	0	1	0	1	1	5	77	84	0	0	0	0	0	0	0	0	0	0	0	12	0	12	0	12	0	12	0	0	0	1	1	43
5932	2020-05-20	1	49	4	26.4603	0	1	5	0	0	1	1	1	0	0	1	1	1	5	52	0	0	0	0	1	0	0	0	0	0	0	0	12	0	12	0	12	0	12	0	0	0	0	1	0
5933	2020-05-21	1	42	4	17.0219	0	1	3	1	0	1	1	0	0	1	0	1	1	5	41	3	0	0	0	0	1	0	0	0	0	0	0	12	0	12	0	12	0	12	0	0	0	1	1	5
5934	2020-05-23	1	37	3	20.9908	0	0	6	1	0	2	2	0	0		0	0	1	1	7	98	0	0	0	1	0	0	0	0	0	0	1	2	0	12	0	12	1	2	1	0	1	0	0	14
5935	2020-05-24	1	59	5	25.5102	1	0	0	1	0	2	2	0	0		0	1	0	6	4	0	0	0	0	0	0	0	0	0	0	0	0	12	0	12	0	12	0	12	0	0	0	0	0	70
5936	2020-05-25	1	59	5	22.6242	1	1	1	1	0	1	1	0	0	0	1	0	0	2	0	0	0	0	0	0	0	0	0	0	0	0	0	12	0	12	0	12	0	12	0	0	0	0	0	5
5937	2020-05-25	1	34	3	20.0206	1	1	1	1	0	1	1	0	0	0	1	0	0	2	4	15	0	0	0	0	0	0	0	0	0	0	0	12	0	12	0	12	0	12	0	0	0	0	0	6
5939	2020-05-27	1	44	4	17.4034	0	1	2	2	0	1	1	0	0	0	0	1	0	2	0	37	0	0	0	0	0	0	0	0	0	0	0	12	0	12	0	12	0	12	0	0	0	0	0	12
5940	2020-05-27	1	45	4	21.1133	0	1	1	0	0	1	1	0	0	0	1	0	0	2	0	1	0	0	0	0	0	0	0	0	0	0	0	12	0	12	0	12	0	12	0	0	0	0	0	0
5941	2020-05-27	1	37	3	19.9301	0	1	7	1	0	1	1	1	0	0	0	1	0	0	93	76	0	0	0	1	0	0	0	0	0	0	0	12	0	12	0	12	0	12	0	0	0	0	1	16
5942	2020-05-28	1	54	5	27.1799	0	1	6	0	0	1	1	1	0	1	0	1	0	5	0	0	0	0	0	0	0	0	0	0	0	0	0	12	0	12	0	12	0	12	0	0	0	0	1	0
5943	2020-05-28	1	30	3	26.2937	0	1	1	1	0	1	1	1	0	1	1	1	0	5	0	0	0	0	0	0	0	0	0	0	0	0	0	12	0	12	0	12	0	12	0	0	0	0	1	13
5944	2020-06-01	1	61	6	24.537	1	1	4	1	0	1	1	0	0	0	0	1	0	3	0	0	0	0	0	0	0	0	0	0	0	0	0	12	0	12	0	12	0	12	0	0	0	0	1	7
5945	2020-06-01	1	61	6	28.8955	1	1	1	1	0	1	1	0	0	0	1	1	0	4	16	0	0	0	0	0	0	0	0	0	0	0	0	12	0	12	0	12	0	12	0	0	0	0	0	7
5946	2020-06-03	1	29	2	20.2339	0	1	1	1	0	1	1	0	0	0	1	0	0	2	0	25	0	0	0	0	0	0	0	0	0	0	0	12	0	12	0	12	0	12	0	0	0	0	0	28
5947	2020-06-03	1	51	5	26.5696	1	1	1	1	0	1	1	0	0	0	1	1	0	6	0	0	0	0	0	0	0	0	0	0	0	0	0	12	0	12	0	12	0	12	0	0	0	0	0	3
5949	2020-06-04	1	62	6	24.847	0	1	1	1	0	1	1	0	0	0	1	1	0	5	1	32	0	1	1	1	1	0	0	0	0	0	0	12	0	12	0	12	0	12	0	0	0	1	0	25
5950	2020-06-04	1	72	7	22.5595	1	1	0	1	0	1	1	0	0	0	0	1	0	6	0	0	0	0	0	0	0	0	0	0	0	0	0	12	0	12	0	12	0	12	0	0	0	0	0	75
5951	2020-06-05	1	61	6	22.0026	1	1	1	1	0	1	1	0	0	0	1	1	0	5	3	0	0	0	0	0	0	0	0	0	0	0	0	12	0	12	0	12	0	12	0	0	0	0	0	9
5952	2020-06-05	1	56	5	20.3145	1	0	5	1	0	1	1	0	0		0	1	0	4	0	0	0	0	0	0	0	0	0	0	0	0	0	12	0	12	0	12	0	12	0	0	0	0	0	120
5953	2020-06-06	1	60	6	22.9778	0	0	3	1	0	1	1	0	0		0	1	1	6	32	83	0	0	0	0	0	0	0	0	0	0	0	12	0	12	0	12	0	12	0	0	0	0	0	108
5954	2020-06-08	1	59	5	19.407	0	1	2	1	0	1	1	0	0	0	0	0	0	0	83	100	0	0	0	0	0	0	0	0	0	0	0	12	0	12	0	12	0	12	0	0	0	0	0	5
5955	2020-06-08	1	62	6	20.2113	0	1	0	1	0	1	1	1	0	0	0	1	0	3	10	0	0	0	0	0	0	0	0	0	0	0	0	12	0	12	0	12	0	12	0	0	0	0	1	7
5956	2020-06-10	1	31	3	23.7865	1	1	6	0	0	1	1	0	0	0	0	0	0	2	5	0	0	0	0	0	0	0	0	0	0	0	0	12	0	12	0	12	0	12	0	0	0	0	0	0
5957	2020-06-10	1	22	2	18.5633	1	1	7	1	0	1	1	0	0	0	0	0	0	3	0	0	0	0	0	0	0	0	0	0	0	0	0	12	0	12	0	12	0	12	0	0	0	0	0	5
5958	2020-06-10	1	40	4	21.4346	1	1	3	1	0	1	1	1	0	0	0	1	0	3	0	0	0	0	0	1	0	0	0	0	0	0	1	8	0	12	0	12	1	8	0	0	0	0	1	8
5959	2020-06-10	1	48	4	22.4813	0	0	0	1	0	1	1	0	0		0	1	0	4	0	0	0	0	0	1	0	0	0	0	0	0	0	12	0	12	0	12	0	12	0	0	0	0	0	77
5960	2020-06-11	1	63	6	21.4335	1	1	1	1	0	1	1	0	0	0	1	1	0	3	0	20	0	0	0	0	0	0	0	0	0	0	0	12	0	12	0	12	0	12	0	0	0	0	0	1
5961	2020-06-11	1	60	6	21.428	1	1	0	0	0	1	1	0	0	0	0	1	0	3	13	0	0	0	0	0	0	0	0	0	0	0	0	12	0	12	0	12	0	12	0	0	0	0	0	0
5962	2020-06-15	1	42	4	24.3152	1	1	1	0	0	1	1	0	0	0	1	1	0	3	0	0	0	0	0	0	0	0	0	0	0	0	0	12	0	12	0	12	0	12	0	0	0	0	0	0
5963	2020-06-15	1	69	6	18.3714	1	1	5	1	0	0		0	0	0	1	1	0	4	0	0	0	0	0	0	1	1	0	0	0	0	0	12	0	12	0	12	0	12	0	0	0	1	0	5
5964	2020-06-15	1	50	5	27.3588	1	0	6	1	0	1	1	0	0		0	1	0	4	0	24	0	0	0	0	0	0	0	0	0	0	0	12	0	12	0	12	0	12	0	0	0	0	0	149
5965	2020-06-16	1	54	5	18.9873	0	0	0	1	0	2	2	0	0		0	1	1	4	54	98	0	0	0	0	1	0	0	0	0	0	1	1	0	12	0	12	1	1	1	1	1	1	0	264
5967	2020-06-17	1	49	4	18.913	0	1	3	1	0	2	2	0	0	0	0	0	1	5	51	0	0	0	0	0	0	0	0	0	0	0	0	12	0	12	0	12	0	12	0	0	0	0	0	6
5968	2020-06-17	1	63	6	20.6951	0	1	0	1	0	1	1	0	0	0	0	1	0	3	11	0	0	0	0	0	0	0	0	0	0	0	0	12	0	12	0	12	0	12	0	0	0	0	0	31
5969	2020-06-18	1	58	5	22.8062	1	1	5	0	0	1	1	1	0	0	0	0	1	6	61	0	0	0	0	0	0	0	0	0	0	0	1	3	0	12	0	12	1	3	1	0	1	0	1	0
5970	2020-06-18	1	52	5	25.4107	1	1	1	1	0	1	1	1	0	0	1	0	0	6	0	0	0	0	0	0	0	0	0	0	0	0	0	12	0	12	0	12	0	12	0	0	0	0	1	15
5971	2020-06-19	1	63	6	22.9592	1	0	3	1	0	1	1	0	0		0	1	0	0	0	61	0	0	0	0	0	0	0	0	0	0	0	12	0	12	0	12	0	12	0	0	0	0	0	109
5972	2020-06-22	1	46	4	28.4316	1	1	0	1	0	1	1	0	0	0	0	1	0	2	2	27	0	0	0	0	0	0	0	0	0	0	0	12	0	12	0	12	0	12	0	0	0	0	0	1
5973	2020-06-22	1	61	6	26.2907	1	1	1	1	0	1	1	0	0	0	1	1	0	3	1	0	0	1	1	1	1	0	0	0	0	0	0	12	0	12	0	12	0	12	0	0	0	1	0	5
5974	2020-06-24	1	43	4	26.3936	1	1	1	1	0	1	1	0	0	0	1	1	0	6	15	0	0	0	0	0	0	0	0	0	0	0	0	12	0	12	0	12	0	12	0	0	0	0	0	20
5975	2020-06-24	1	44	4	16.9921	0	1	3	1	0	1	1	0	0	0	0	1	0	5	29	0	0	0	0	0	0	0	0	0	0	0	0	12	0	12	0	12	0	12	0	0	0	0	0	2
5976	2020-06-24	1	40	4	18.3661	0	1	3	1	0	1	1	1	0	0	0	1	1	4	18	27	0	0	0	0	0	0	0	0	0	0	0	12	0	12	0	12	0	12	0	0	0	0	1	1
5977	2020-06-25	1	49	4	23.647	0	1	5	0	0	1	1	1	0	0	0	0	1	5	0	7	0	1	1	1	1	0	0	0	0	0	0	12	0	12	0	12	0	12	0	0	0	1	1	0
5979	2020-06-26	1	45	4	21.7159	1	0	2	1	0	1	1	0	0		0	1	0	5	0	41	0	0	0	1	0	0	0	0	0	0	0	12	0	12	0	12	0	12	0	0	0	0	0	189
5980	2020-06-29	1	49	4	20.6949	0	1	6	2	0	1	1	0	0	0	0	1	0	4	0	0	0	0	0	0	0	0	0	0	0	0	0	12	0	12	0	12	0	12	0	0	0	0	0	17
5981	2020-06-29	1	63	6	23.0801	0	1	0	0	0	1	1	0	0	0	0	1	0	0	0	0	1	1	1	1	1	0	0	0	0	0	0	12	0	12	0	12	0	12	0	0	0	1	0	0
5982	2020-06-29	1	44	4	31.5012	1	1	1	0	0	1	1	0	0	0	1	1	0	2	0	0	0	0	0	0	0	0	0	0	1	0	0	12	0	12	0	12	0	12	0	0	0	0	0	0
5983	2020-07-01	1	54	5	25.3037	1	1	0	1	0	1	1	0	0	0	0	1	0	2	0	0	0	0	0	0	0	0	0	0	0	0	0	12	0	12	0	12	0	12	0	0	0	0	0	106
5984	2020-07-01	1	56	5	34.5009	1	1	5	1	0	0		0	0	0	1	1	0	4	0	0	0	0	0	0	0	0	0	0	0	0	0	12	0	12	0	12	0	12	0	0	0	0	0	12
5985	2020-07-02	1	62	6	29.7923	0	1	0	1	1	1	1	1	0	0	0	1	1	5	13	12	0	0	0	0	0	0	0	0	0	0	0	12	0	12	0	12	0	12	0	0	0	1	1	16
5986	2020-07-02	1	65	6	21.8569	0	1	0	1	1	1	1	1	0	0	0	1	0	2	22	19	0	1	1	1	1	0	0	0	0	0	0	12	0	12	0	12	0	12	0	0	0	1	1	8
5987	2020-07-02	1	60	6	19.3346	1	0	6	1	0	1	1	0	0		1	1	0	5			0	0	0	0	0	0	0	0	0	0	0	12	0	12	0	12	0	12	0	0	0	0	0	228
5988	2020-07-06	1	56	5	17.7734	0	1	0	1	0	1	1	0	0	0	0	1	0	4	58	0	0	0	0	0	0	0	0	0	0	0	0	12	0	12	0	12	0	12	0	0	0	0	0	5
5989	2020-07-06	1	51	5	24.7787	1	1	3	0	0	1	1	0	0	0	0	1	0	2	4	14	0	0	0	0	0	0	0	0	0	0	0	12	0	12	0	12	0	12	0	0	0	0	0	0
5990	2020-07-08	1	34	3	20.886	1	1	6	1	0	1	1	0	0	0	0	1	0	3	0	27	0	0	0	0	0	0	0	0	0	0	0	12	0	12	0	12	0	12	0	0	0	0	0	12
5991	2020-07-08	1	66	6	21.3264	0	1	6	0	0	2	2	0	0	0	0	1	1	3	41	0	0	0	0	0	0	0	0	0	0	0	0	12	0	12	0	12	0	12	0	0	0	0	0	0
5992	2020-07-08	1	48	4	17.337	0	1	6	1	0	2	2	1	0	0	0	0	1	4	56	0	0	0	0	0	1	0	0	0	0	0	0	12	0	12	0	12	0	12	0	0	0	1	1	0
5993	2020-07-09	1	50	5	22.5534	1	1	1	1	0	1	1	1	0	0	1	1	0	5	13	30	0	0	0	0	0	0	0	0	0	0	0	12	0	12	0	12	0	12	0	0	0	0	1	1
5994	2020-07-09	1	26	2	#DIV/0!	0	1	7	1	0	1	1	1	0	0	0	1	0	4	1	0	0	0	0	0	0	0	0	0	0	0	0	12	0	12	0	12	0	12	0	0	0	0	1	49
5995	2020-07-13	1	21	2	15.8025	1	1	7	2	0	1	1	0	0	0	0	0	0	3	1	10	0	0	0	1	0	0	0	0	0	0	0	12	0	12	0	12	0	12	0	0	0	0	0	92
5996	2020-07-13	1	61	6	29.2134	1	1	1	0	0	1	1	0	0	0	1	1	0	2	0	0	0	0	0	0	0	0	0	0	0	0	0	12	0	12	0	12	0	12	0	0	0	0	0	0
5997	2020-07-15	1	58	5	24.8529	0	1	6	1	0	2	2	0	0	0	0	0	1	3	11	30	0	0	0	1	0	0	0	0	0	0	0	12	0	12	0	12	0	12	0	0	0	0	0	80
5998	2020-07-15	1	57	5	20.2562	0	1	6	1	0	2	2	0	0	0	0	1	0	6	18	15	0	0	0	1	0	0	0	0	0	0	0	12	0	12	0	12	0	12	0	0	0	0	0	11
5999	2020-07-16	1	33	3	21.0982	0	1	1	1	0	1	1	0	0	0	1	0	0	3	3	0	0	0	0	0	0	0	0	0	0	0	0	12	0	12	0	12	0	12	0	0	0	0	0	1
6000	2020-07-16	1	24	2	19.7607	1	1	1	1	0	1	1	1	0	0	1	1	0	2	0	0	0	0	0	0	0	0	0	0	0	0	0	12	0	12	0	12	0	12	0	0	0	0	1	4
6001	2020-07-16	1	39	3	36.2847	1	0	1	1	0	1	1	0	0		1	1	0	3	0	0	0	0	0	0	0	0	0	0	0	0	0	12	0	12	0	12	0	12	0	0	0	0	0	97
6003	2020-07-17	1	46	4	23.0308	1	0	6	1	0	1	1	0	0		0	1	0	3	0	0	0	0	0	1	0	1	0	0	0	0	1	5	0	12	0	12	1	5	0	0	1	0	0	138
6004	2020-07-20	1	46	4	23.8095	0	1	1	1	0	1	1	0	0	0	1	1	1	6	77	44	1	1	1	1	1	0	0	0	0	0	1	0	0	12	0	12	1	0	1	1	1	1	0	7
6005	2020-07-20	1	46	4	21.996	0	1	3	1	0	1	1	0	0	0	0	0	0	3	0	86	0	0	0	0	0	0	0	0	0	0	0	12	0	12	0	12	0	12	0	0	0	0	0	18
6006	2020-07-22	1	50	5	25.9657	1	1	3	1	0	2	2	0	0	0	0	1	1	5	46	99	0	0	0	0	0	0	0	0	0	0	0	12	0	12	0	12	0	12	0	0	0	0	0	18
6007	2020-07-22	1	61	6	21.281	0	1	6	2	0	2	2	0	0	1	0	1	1	4	78	4	1	1	1	1	1	0	0	0	0	0	0	12	0	12	0	12	0	12	0	0	0	1	1	158
6008	2020-07-22	1	61	6	18.0211	0	1	1	1	0	2	2	0	0	1	1		1	5	1	86	0	0	0	0	0	0	0	0	0	0	0	12	0	12	0	12	0	12	0	0	0	0	1	5
6009	2020-07-23	1	46	4	21.665	0	1	0	1	0	1	1	1	0	0	0	1	0	4	1	12	0	0	0	0	0	0	0	0	0	0	0	12	0	12	0	12	0	12	0	0	0	0	1	9
6010	2020-07-23	1	63	6	27.1467	1	1	1	1	0	1	1	1	0	0	1	1	0	3	0	0	0	0	0	0	0	0	0	0	1	1	0	2	0	12	1	2	0	2	0	0	0	0	1	7
6011	2020-07-27	1	52	5	21.6882	0	1	1	1	0	1	1	0	0	0	1	1	0	3	0	0	1	1	1	1	1	0	0	0	0	0	0	12	0	12	0	12	0	12	0	0	0	1	0	6
6012	2020-07-27	1	34	3	30.4428	0	1	0	1	0	2	2	0	0	0	0	1	1	2	23	7	0	0	0	0	0	0	0	0	0	0	0	12	0	12	0	12	0	12	0	0	0	0	0	2
6013	2020-07-29	1	38	3	21.1876	1	1	0	1	0	1	1	0	0	0	0	1	0	0	39	43	0	0	0	0	0	0	0	0	0	0	0	12	0	12	0	12	0	12	0	0	0	0	1	6
6014	2020-07-29	1	60	6	16.137	0	1	3	1	0	2	2	0	0	0	0	0	1	1	19	67	0	0	0	0	0	0	0	0	0	0	0	12	0	12	0	12	0	12	0	0	0	0	0	7
6015	2020-07-30	1	49	4	22.6369	1	1	0	1	0	1	1	0	0	0	0	1	0	3	0	0	0	0	0	0	0	0	0	0	0	0	0	12	0	12	0	12	0	12	0	0	0	0	0	64
6016	2020-07-30	1	55	5	22.602	0	1	3	2	0	1	1	1	0	0	0	1	0	4	0	27	0	0	0	0	0	0	0	0	0	0	0	12	0	12	0	12	0	12	0	0	0	0	1	120
6017	2020-07-31	1	59	5	20.9259	1	1	0	0	0	1	1	0	0	0	0	1	0	3	1	0	0	0	0	0	0	0	0	0	0	0	0	12	0	12	0	12	0	12	0	0	0	0	0	2
6018	2020-07-31	1	32	3	28.1847	1	1	3	1	0	1	1	1	0	0	0	0	0	2	5	27	0	0	0	0	0	0	0	0	0	0	0	12	0	12	0	12	0	12	0	0	0	0	1	1
6021	2020-08-03	1	33	3	20.8933	0	1	1	2	0	1	1	0	0	0	1	1	0	2	2	0	0	0	0	1	0	0	0	0	0	0	0	12	0	12	0	12	0	12	0	0	0	0	0	22
6022	2020-08-03	1	48	4	23.1345	0	1	0	1	0	2	2	0	0	0	0	1	1	4	59	15	0	0	0	0	1	0	0	0	0	0	1	4	0	12	0	12	1	4	0	0	1	1	0	84
6023	2020-08-04	1	58	5	22.3569	1	1	5	1	0	1	1	0	0	0	0	1	0	5	0	0	0	0	0	0	0	0	0	0	0	0	0	12	0	12	0	12	0	12	0	0	0	0	0	38
6024	2020-08-05	1	37	3	22.8185	1	1	3	0	0	1	1	1	0	0	0	0	0	4	0	35	0	0	0	0	0	0	0	0	0	0	0	12	0	12	0	12	0	12	0	0	0	0	1	0
6025	2020-08-05	1	62	6	21.5889	0	1	7	0	0	1	1	1	0	0	0	1	1	4	5	70	0	0	0	0	0	0	0	0	0	0	0	12	0	12	0	12	0	12	0	0	0	0	1	0
6027	2020-08-06	1	54	5	20.0546	1	1	3	1	0	1	1	1	0	0	0	0	0	3	0	4	0	0	0	0	0	0	0	0	0	0	0	12	0	12	0	12	0	12	0	0	0	0	1	15
6029	2020-08-06	1	37	3	18.4804	0	0	6	1	0	1	1	0	0		0	1	0	3	0	53	0	0	0	0	0	0	0	0	0	0	0	12	0	12	0	12	0	12	0	0	0	0	0	157
6030	2020-08-10	1	56	5	24.4116	1	1	1	1	0	1	1	0	0	0	1	1	0	3	0	0	0	0	0	0	0	0	0	0	0	0	0	12	0	12	0	12	0	12	0	0	0	0	0	16
6031	2020-08-10	1	31	3	23.6373	1	1	0	1	0	1	1	0	0	0	0	1	0	1	1	0	0	0	0	0	0	0	0	0	0	0	0	12	0	12	0	12	0	12	0	0	0	0	0	7
6032	2020-08-10	1	56	5	17.4809	0	0	0	1	0	1	1	0	0		0	1	0	2	0	39	0	0	0	1	0	0	0	0	1	0	0	12	0	12	0	12	0	12	0	0	0	0	0	123
6033	2020-08-10	1	65	6	25.9445	1	0	6	1	0	1	1	0	0		0	1	0	4	4	0	0	0	0	1	0	0	1	0	0	0	0	12	0	12	0	12	0	12	0	0	0	0	0	14
6034	2020-08-12	1	59	5	22.1349	1	1	1	1	0	2	2	0	0	0	1	1	1	6	44	12	0	0	0	0	0	0	0	0	0	0	0	12	0	12	0	12	0	12	0	0	0	0	0	4
6035	2020-08-12	1	31	3	17.274	0	1	1	1	0	2	2	0	0	1	1	1	1	5	60	62	0	0	0	0	0	0	0	0	0	0	0	12	0	12	0	12	0	12	0	0	0	0	1	0
6036	2020-08-12	1	47	4	28.643	0	1	1	1	0	1	1	1	0	0	1	1	1	6	19	99	0	0	0	0	1	0	0	0	0	0	1	0	0	12	0	12	1	0	1	1	1	1	1	33
6037	2020-08-12	1	57	5	28.977	1	0	1	1	0	1	1	0	0		1	1	0	0	0	0	0	0	0	0	0	0	0	0	0	0	0	12	0	12	0	12	0	12	0	0	0	0	0	4
6038	2020-08-13	1	28	2	21.7654	1	1	3	2	0	1	1	0	0	0	0	0	0	3	19	0	0	0	0	0	0	0	0	0	0	0	0	12	0	12	0	12	0	12	0	0	0	0	0	7
6039	2020-08-13	1	47	4	27.509	1	1	7	1	0	1	1	1	0	0	1	1	0	5	0	7	0	0	0	0	0	0	0	0	0	0	0	12	0	12	0	12	0	12	0	0	0	0	1	7
6041	2020-08-17	1	63	6	28.8281	1	1	7	1	0	1	1	0	0	0	1	0	0	4	4	0	1	1	1	1	1	0	0	0	0	0	0	12	0	12	0	12	0	12	0	0	0	1	0	31
6042	2020-08-19	1	38	3	27.4074	1	1	1	1	0	1	1	0	0	0	1	1	0	2	0	0	0	0	0	0	0	0	0	0	0	0	0	12	0	12	0	12	0	12	0	0	0	0	0	8
6043	2020-08-19	1	42	4	25.9185	1	1	3	1	0	2	2	0	0	0	0	1	0	2	0	0	0	0	0	0	0	0	0	0	0	0	0	12	0	12	0	12	0	12	0	0	0	0	0	8
6044	2020-08-19	1	29	2	24.3191	0	1	3	1	0	1	1	0	0	0	0	1	0	1	1	0	0	0	0	0	0	0	0	0	0	0	0	12	0	12	0	12	0	12	0	0	0	0	0	4
6045	2020-08-20	1	62	6	24.5093	1	0	2	1	0	1	1	0	0		0	1	0	0	98	100	0	0	0	1	0	0	0	0	0	0	0	12	0	12	0	12	0	12	0	0	0	0	0	72
6046	2020-08-20	1	59	5	20.7505	0	1	2	1	0	2	2	0	1	1	0	1	1	3	97	2	0	0	0	0	0	0	0	0	0	0	0	12	0	12	0	12	0	12	0	0	0	0	1	37
6047	2020-08-20	1	60	6	22.9061	1	1	6	1	0	1	1	1	0	0	0	1	0	2	0	0	0	0	0	0	0	0	0	0	0	0	0	12	0	12	0	12	0	12	0	0	0	0	1	3
6048	2020-08-24	1	37	3	18.1971	0	1	7	1	0	2	2	0	0	0	0	0	1	2	81	92	0	0	0	0	1	0	0	0	0	0	0	12	0	12	0	12	0	12	0	0	0	1	0	1
6049	2020-08-26	1	62	6	22.0604	0	1	1	0	0	1	1	1	0	0	1	1	0	3	19	0	0	0	0	1	0	0	0	0	0	0	0	12	0	12	0	12	0	12	0	0	0	1	1	0
6050	2020-08-27	1	55	5	17.0538	0	1	0	1	0	1	1	1	0	0	0	1	0	4	0	0	0	0	0	0	0	0	0	0	0	0	0	12	0	12	0	12	0	12	0	0	0	0	1	3
6051	2020-08-31	1	78	7	21.4858	1	1	6	0	0	1	1	0	0	0	0	1	0	2	13	0	0	0	0	0	0	0	0	0	0	0	0	12	0	12	0	12	0	12	0	0	0	0	0	0
6052	2020-09-02	1	34	3	20.4695	0	1	2	1	0	1	1	1	0	0	0	1	0	0	88	89	0	0	0	0	1	0	0	0	0	0	0	12	0	12	0	12	0	12	0	0	0	1	1	25
6053	2020-09-03	1	53	5	26.2645	1	1	2	2	0	1	1	1	0	0	0	0	0	0	0	0	0	0	0	0	0	0	0	0	0	0	0	12	0	12	0	12	0	12	0	0	0	0	1	48
6054	2020-09-04	1	24	2	28.7543	1	1	3	1	0	1	1	0	0	0	0	0	0	3	1	0	0	0	0	0	0	0	0	0	0	0	0	12	0	12	0	12	0	12	0	0	0	0	0	5
6055	2020-09-05	1	47	4	22.6202	1	0	6	1	0	2	2	0	0		0	0	1	6	29	88	0	0	0	0	0	0	0	0	0	0	0	12	0	12	0	12	0	12	0	0	0	0	0	192
6056	2020-09-07	1	60	6	22.0274	0	1	1	1	0	1	1	0	0	0	1	1	0	6	0	4	0	1	1	1	1	0	0	0	0	0	0	12	0	12	0	12	0	12	0	0	0	1	0	1
6057	2020-09-09	1	62	6	25.5464	1	1	7	1	0	1	1	1	0	0	1	1	0	4	0	0	1	1	1	1	1	0	0	0	0	0	0	12	0	12	0	12	0	12	0	0	0	1	1	43
6058	2020-09-10	1	59	5	23.1403	1	1	2	1	0	2	2	0	0	0	0	1	1	6	33	15	0	0	0	0	0	0	0	0	0	0	1	3	0	12	0	12	1	3	1	0	1	0	0	30
6059	2020-09-10	1	69	6	22.1027	1	1	6	1	0	1	1	0	0	0	0	1	0	2	1	0	0	0	0	0	0	0	0	0	0	0	0	12	0	12	0	12	0	12	0	0	0	0	0	58
6060	2020-09-11	1	44	4	18.3355	1	1	3	0	0	1	1	0	0	0	0	1	0	4	28	4	0	0	0	0	0	0	0	0	0	0	0	12	0	12	0	12	0	12	0	0	0	0	0	0
6061	2020-09-14	1	56	5	26.3489	1	1	0	1	0	1	1	0	0	0	0	1	0	3	5	0	0	0	0	0	0	0	0	0	0	0	0	12	0	12	0	12	0	12	0	0	0	0	0	26
6062	2020-09-14	1	63	6	23.2721	1	1	2	0	0	1	1	0	0	0	0	1	0	4	0	0	0	0	0	0	0	0	0	0	0	0	0	12	0	12	0	12	0	12	0	0	0	0	0	0
6063	2020-09-14	1	41	4	25.8166	1	0	6	1	0	1	1	0			0	1	0	0	0	0	0	0	0	0	0	0	0	0	0	0	0	12	0	12	0	12	0	12	0	0	0	0	0	129
6064	2020-09-14	1	57	5	21.6467	0	0	3	2	0	1	1	0	0		0	0	1	5	0	72	0	0	0	0	0	0	0	0	0	0	0	12	0	12	0	12	0	12	0	0	0	0	0	0
6065	2020-09-16	1	61	6	17.4777	0	1	0	1	0	1	1	0	0	0	0	1	0	4	0	0	0	0	0	0	0	0	0	0	0	0	0	12	0	12	0	12	0	12	0	0	0	0	0	8
6066	2020-09-16	1	66	6	24.4267	0	1	1	1	0	2	2	0	0	0	1	1	1	3	44	0	0	0	0	0	0	0	0	0	0	0	0	12	0	12	0	12	0	12	0	0	0	0	0	3
6067	2020-09-16	1	53	5	20.7323	0	1	6	1	0	2	2	1	0	1	0	0	0	4	1	68	0	0	0	0	0	0	0	0	0	0	0	12	0	12	0	12	0	12	0	0	0	0	1	9
6068	2020-09-17	1	43	4	27.7263	0	1	1	1	0	1	1	1	0	0	1	1	1	4	4	45	0	0	0	0	0	0	0	0	0	0	0	12	0	12	0	12	0	12	0	0	0	0	1	9
6069	2020-09-17	1	37	3	17.441	0	1	2	1	0	1	1	1	0	0	0	1	0	2	0	19	0	0	0	0	0	0	0	0	0	0	0	12	0	12	0	12	0	12	0	0	0	0	1	10
6070	2020-09-21	1	35	3	29.7009	1	1	7	1	0	1	1	0	0	0	0	1	0	2	3	29	0	0	0	0	0	0	0	0	0	0	0	12	0	12	0	12	0	12	0	0	0	0	0	59
6071	2020-09-21	1	55	5	25.7344	1	1	1	1	0	1	1	0	0	0	1	1	0	5	0	0	0	0	0	0	0	0	0	0	0	0	0	12	0	12	0	12	0	12	0	0	0	0	0	6
6072	2020-09-23	1	23	2	20.9702	0	1	2	0	0	1	1	0	0	0	0	0	0	4	0	0	1	1	1	1	1	0	0	0	0	0	0	12	0	12	0	12	0	12	0	0	0	1	0	0
6073	2020-09-23	1	66	6	26.522	1	1	1	1	0	1	1	0	0	0	1	1	0	6	3	0	0	0	0	0	0	0	0	0	0	0	0	12	0	12	0	12	0	12	0	0	0	0	0	15
6075	2020-09-28	1	56	5	18.1447	0	1	6	1	0	1	1	0	0	0	0	1	0	5	0	25	0	0	0	0	0	0	0	0	0	0	0	12	0	12	0	12	0	12	0	0	0	0	0	2
6076	2020-09-28	1	48	4	21.1876	0	1	2	0	0	2	2	0	0	0	0	0	0	1	78	0	0	0	0	0	0	0	0	0	0	0	0	12	0	12	0	12	0	12	0	0	0	0	0	0
6079	2020-09-30	1	60	6	24.7325	0	0	3	1	0	1	1	0	0		0	0	0	4	19	48	0	0	0	0	0	0	0	0	0	0	0	12	0	12	0	12	0	12	0	0	0	0	0	180
6080	2020-10-05	1	33	3	25.0855	1	1	1	0	0	1	1	0	0	0	1	0	0	3	0	2	0	0	0	0	0	0	0	0	0	0	0	12	0	12	0	12	0	12	0	0	0	0	0	0
6081	2020-10-05	1	49	4	18.5066	0	1	6	0	0	1	1	0	0	0	0	1	0	5	2	0	0	0	0	0	0	0	0	0	0	0	0	12	0	12	0	12	0	12	0	0	0	0	0	0
6082	2020-10-07	1	64	6	24.5946	1	1	6	1	0	1	1	1	0	0	0	1	0	4	0	0	0	0	0	0	0	0	0	0	0	0	0	12	0	12	0	12	0	12	0	0	0	0	1	35
6083	2020-10-07	1	60	6	25.1829	0	1	5	0	0	1	1	0	0	0	0	1	0	5	10	0	0	0	0	0	0	0	0	0	0	0	0	12	0	12	0	12	0	12	0	0	0	0	0	0
6084	2020-10-08	1	36	3	18.99	0	1	6	1	0	1	1	0	0	0	0	0	0	6	11	0	0	0	0	0	0	0	0	0	0	0	0	12	0	12	0	12	0	12	0	0	0	0	0	16
6085	2020-10-08	1	67	6	24.8445	1	1	1	1	1	1	1	1	0	0	1	1	0	3	0	0	0	1	1	0	0	0	1	0	0	0	0	12	0	12	0	12	0	12	0	0	0	1	1	11
6086	2020-10-08	1	57	5	24.8288	1	0	1	1	0	1	1	0	0		1	1	0	0	1	62	0	0	0	0	0	0	0	0	0	0	0	12	0	12	0	12	0	12	0	0	0	0	0	44
6088	2020-10-12	1	64	6	20.0137	0	1	0	1	0	1	1	0	0	0	0	1	0	3	0	0	0	0	0	0	0	0	0	0	0	0	0	12	0	12	0	12	0	12	0	0	0	1	0	107
6089	2020-10-12	1	64	6	24.8667	1	1	0	1	0	1	1	0	0	0	0	1	0	3	5	0	0	0	0	0	0	0	0	0	0	0	0	12	0	12	0	12	0	12	0	0	0	0	0	6
6090	2020-10-14	1	58	5	21.0813	1	1	2	2	0	1	1	0	0	0	0	1	0	1	22	0	0	0	0	0	0	0	0	0	0	0	0	12	0	12	0	12	0	12	0	0	0	0	0	8
6091	2020-10-14	1	71	7	20.0489	1	1	1	1	0	1	1	0	0	0	1	1	0	0	45	40	0	0	0	0	0	0	0	0	0	0	0	12	0	12	0	12	0	12	0	0	0	0	0	29
6092	2020-10-14	1	52	5	23.7037	1	1	4	1	0	1	1	1	0	0	0	1	0	5	0	0	0	0	0	0	0	0	0	0	0	0	0	12	0	12	0	12	0	12	0	0	0	0	1	1
6093	2020-10-15	1	64	6	22.9817	0	1	0	0	0	1	1	1	0	0	1	1	0	3	0	0	0	0	0	0	0	0	0	0	0	0	0	12	0	12	0	12	0	12	0	0	0	0	1	0
6094	2020-10-15	1	47	4	27.6776	1	1	1	1	0	2	2	0	0	1	1	1	0	3	1	27	0	0	0	0	0	0	0	0	0	0	0	12	0	12	0	12	0	12	0	0	0	0	1	28
6095	2020-10-16	1	36	3	17.252	0	1	3	0	0	1	1	0	0	0	0	1	0	2	1	0	0	0	0	0	0	0	0	0	0	0	0	12	0	12	0	12	0	12	0	0	0	0	0	0
6096	2020-10-19	1	59	5	20.4297	0	1	0	1	0	1	1	0	0	0	0	1	0	2	4	98	0	0	0	0	0	0	0	0	0	0	0	12	0	12	0	12	0	12	0	0	0	0	0	13
6097	2020-10-19	1	64	6	23.8831	1	1	1	1	1	1	1	1	0	0	1	1	0	4	0	0	0	0	0	0	0	0	0	0	0	0	0	12	0	12	0	12	0	12	0	0	0	0	1	4
6098	2020-10-19	1	53	5	23.6444	0	1	7	1	0	2	2	0	0	0	0	1	0	0	99	91	0	0	0	0	0	0	0	0	0	0	0	12	0	12	0	12	0	12	0	0	0	0	0	67
6099	2020-10-21	1	51	5	24.543	1	1	1	1	0	1	1	0	0	0	1	1	0	6	0	19	0	0	0	0	0	0	0	0	0	0	0	12	0	12	0	12	0	12	0	0	0	0	0	60
6100	2020-10-21	1	58	5	20.6297	0	1	1	1	0	2	2	0	0	1	1	1	0	2	76	39	0	0	0	0	0	0	0	0	1	0	0	12	0	12	0	12	0	12	0	0	0	0	1	8
6101	2020-10-21	1	59	5	24.6303	1	1	1	1	0	1	1	1	0	0	1	1	0	2	0	0	0	0	0	1	0	0	0	0	0	0	0	12	0	12	0	12	0	12	0	0	0	0	1	36
6102	2020-10-21	1	66	6	19.8791	1	0	0	1	0	2	2	0	0		1	1	1	4	0	21	0	0	0	0	0	0	0	0	0	0	1	0	0	12	0	12	1	0	1	1	1	0	0	80
6103	2020-10-22	1	40	4	26.0372	1	0	6	1	0	2	2	0	0		0	1	1	5	45	52	0	0	0	0	0	0	0	0	0	0	0	12	0	12	0	12	0	12	0	0	0	0	0	168
6104	2020-10-22	1	40	4	18.1791	0	1	3	1	0	1	1	1	0	0	0	1	0	4	0	0	0	0	0	0	0	0	0	0	0	0	0	12	0	12	0	12	0	12	0	0	0	0	1	0
6105	2020-10-22	1	57	5	16.9721	0	1	2	1	0	1	1	0	0	1	1	1	0	5	0	0	0	0	0	0	0	0	0	0	0	0	1	4	0	12	0	12	1	4	0	0	1	0	1	0
6106	2020-10-24	1	57	5	21.3599	1	0	1	1	0	2	2	0	0		1	1	0	3	0	0	0	0	0	0	0	0	0	0	0	0	0	12	0	12	0	12	0	12	0	0	0	0	0	135
6107	2020-10-24	1	61	6	31.2449	1	0	6	2	0	1	1	0			0	1	0	5	0	0	0	0	0	0	0	0	0	0	0	0	0	12	0	12	0	12	0	12	0	0	0	0	0	52
6108	2020-10-26	1	49	4	24.6875	0	1	1	1	0	1	1	0	0	0	1	1	0	3	19	0	0	0	0	0	0	0	0	0	0	0	0	12	0	12	0	12	0	12	0	0	0	0	0	21
6109	2020-10-26	1	63	6	23.8425	1	1	2	3	0	1	1	0	0	0	0	1	0	1	3	0	0	0	0	0	0	0	0	0	0	0	0	12	0	12	0	12	0	12	0	0	0	0	0	127
6110	2020-10-28	1	20	2	18.9017	1	1	4	1	0	1	1	0	0	0	0	1	0	2	18	0	0	0	0	0	0	0	0	0	0	0	0	12	0	12	0	12	0	12	0	0	0	0	0	21
6111	2020-10-28	1	52	5	27.7767	1	1	1	1	0	1	1	0	0	0	1	1	0	6	11	0	0	0	0	0	0	0	0	0	0	0	0	12	0	12	0	12	0	12	0	0	0	0	0	9
6112	2020-10-28	1	73	7	22.8001	0	1	6	1	0	2	2	1	0	1	0	1	0	4	13	3	0	0	0	0	1	0	0	0	0	0	0	12	0	12	0	12	0	12	0	0	0	1	1	20
6113	2020-10-28	1	62	6	24.487	1	0	1	1	0	1	1	0	0		1	1	1	4	0	44	0	0	0	0	0	0	0	0	0	0	0	12	0	12	0	12	0	12	0	0	0	0	0	23
6114	2020-10-29	1	44	4	21.7685	1	1	3	1	0	1	1	0	0	1	0	1	0	3	48	0	0	0	0	0	0	0	0	0	0	0	0	12	0	12	0	12	0	12	0	0	0	0	1	9
6115	2020-10-29	1	21	2	14.4575	0	1	6	0	0	1	1	1	0	0	0	0	0	0	33	30	0	0	0	0	0	0	0	0	0	0	0	12	0	12	0	12	0	12	0	0	0	1	1	0
6116	2020-10-30	1	42	4	20.8931	0	1	2	1	0	1	1	0	0	0	0	1	0	5	13	12	0	0	0	0	0	0	0	0	0	0	0	12	0	12	0	12	0	12	0	0	0	0	0	5
6117	2020-10-30	1	50	5	31.1332	0	1	3	0	0	2	2	0	0	1	0	1	1	5	3	69	0	0	0	0	0	0	0	0	0	0	0	12	0	12	0	12	0	12	0	0	0	0	1	0
6118	2020-10-31	1	64	6	22.4364	1	1	2	1	0	1	1	0	0	0	0	1	0	5	6	0	0	0	0	0	0	0	0	0	0	0	0	12	0	12	0	12	0	12	0	0	0	0	0	4
6119	2020-10-31	1	63	6	21.4405	0	1	0	0	0	1	1	0	0	0	0	1	0	3	0	0	0	0	0	0	0	0	0	0	0	0	0	12	0	12	0	12	0	12	0	0	0	0	0	0
6121	2020-11-02	1	64	6	21.285	0	1	6	1	0	2	2	0	0	0	0	0	1	3	56	39	0	0	0	0	0	0	0	0	0	0	0	12	0	12	0	12	0	12	0	0	0	0	0	25
6122	2020-11-02	1	46	4	17.839	1	1	6	1	0	1	1	0	0	0	0	0	0	6	2	12	0	0	0	0	0	0	0	0	0	0	0	12	0	12	0	12	0	12	0	0	0	0	0	36
6123	2020-11-04	1	58	5	25.2764	1	1	1	1	0	1	1	1	0	0	1	1	0	1	0	0	0	0	0	0	0	0	0	0	0	0	0	12	0	12	0	12	0	12	0	0	0	0	1	2
6124	2020-11-04	1	61	6	25.8773	0	1	5	1	0	2	2	0	0	1	0	1	0	4	20	4	0	1	1	1	1	0	1	0	0	0	0	12	0	12	0	12	0	12	0	0	0	1	1	4
6125	2020-11-08	1	60	6	25.7117	1	0	1	1	0	1	1	0	0		1	1	0	2	0	0	0	0	0	1	0	0	0	0	0	0	0	12	0	12	0	12	0	12	0	0	0	0	0	111
6126	2020-11-09	1	53	5	20.3746	0	1	0	1	0	1	1	0	0	0	0	1	0	3	1	0	0	0	0	0	0	0	0	0	0	0	0	12	0	12	0	12	0	12	0	0	0	0	0	3
6127	2020-11-09	1	73	7	23.5262	1	1	1	1	0	1	1	0	0	0	1	1	0	1	0	0	0	0	0	0	0	0	0	0	0	0	0	12	0	12	0	12	0	12	0	0	0	0	0	7
6128	2020-11-09	1	59	5	24.0578	0	0	6	1	0	1	1	0	0		0	1	0	4	21	0	0	0	0	0	0	0	0	0	0	0	0	12	0	12	0	12	0	12	0	0	0	0	0	288
6129	2020-11-11	1	61	6	18.2023	0	1	2	1	0	1	1	0	0	0	0	0	0	4	0	19	0	0	0	0	0	0	0	0	0	0	0	12	0	12	0	12	0	12	0	0	0	0	0	10
6130	2020-11-11	1	49	4	28.7543	1	1	1	1	0	1	1	0	0	0	1	1	0	6	0	0	0	0	0	0	0	0	0	0	0	0	0	12	0	12	0	12	0	12	0	0	0	0	0	6
6132	2020-11-12	1	64	6	25.0692	1	1	1	1	0	2	2	0	1	1	1	1	1	6	13	49	0	0	0	0	0	0	0	0	0	0	0	12	0	12	0	12	0	12	0	0	0	0	1	25
6134	2020-11-13	1	35	3	19.2607	0	1	6	0	0	1	1	0	0	0	0	0	0	1	0	0	0	0	0	1	0	0	0	0	0	0	0	12	0	12	0	12	0	12	0	0	0	0	0	0
6135	2020-11-16	1	40	4	20.7588	1	1	0	1	0	1	1	0	0	0	0	1	0	5	0	0	0	0	0	0	0	0	0	0	0	0	0	12	0	12	0	12	0	12	0	0	0	0	0	5
6136	2020-11-16	1	46	4	22.7043	1	1	0	0	0	1	1	0	0	0	0	1	0	4	0	0	0	0	0	0	0	0	0	0	0	0	0	12	0	12	0	12	0	12	0	0	0	0	0	0
6137	2020-11-18	1	33	3	21.9627	1	1	6	1	0	1	1	0	0	0	0	1	1	4	0	21	0	0	0	0	0	0	0	0	0	0	0	12	0	12	0	12	0	12	0	0	0	0	0	36
6138	2020-11-18	1	46	4	19.8865	1	1	2	1	0	1	1	1	0	0	0	1	0	2	0	0	0	0	0	0	0	0	0	0	0	0	0	12	0	12	0	12	0	12	0	0	0	0	1	0
6139	2020-11-18	1	47	4	23.2434	1	1	0	1	0	2	2	0	0	1	0	1	1	2	0	27	0	0	0	0	0	0	0	0	0	0	0	12	0	12	0	12	0	12	0	0	0	0	1	77
6140	2020-11-19	1	48	4	23.6958	1	1	0	1	0	1	1	0	0	0	0	1	1	4	0	62	0	0	0	0	0	0	0	0	0	0	0	12	0	12	0	12	0	12	0	0	0	0	0	2
6141	2020-11-19	1	42	4	21.1241	1	1	2	2	0	1	1	1	0	0	0	1	0	1	3	0	0	0	0	0	0	0	0	0	0	0	0	12	0	12	0	12	0	12	0	0	0	0	1	29
6142	2020-11-20	1	61	6	19.3112	1	0	1	1	0	1	1	0	0	0	1	1	0	0	0	81	0	0	0	0	0	0	0	0	0	0	0	12	0	12	0	12	0	12	0	0	0	1	0	53
6143	2020-11-23	1	39	3	27.2553	1	1	1	0	0	1	1	0	0	0	1	1	0	1	16	0	0	0	0	0	0	0	0	0	0	0	0	12	0	12	0	12	0	12	0	0	0	0	0	0
6145	2020-11-25	1	61	6	22.7233	1	1	1	0	0	1	1	0	0	0	1	1	0	2	0	0	0	0	0	0	0	0	0	0	0	0	0	12	0	12	0	12	0	12	0	0	0	0	0	0
6146	2020-11-25	1	36	3	28.1832	1	1	7	1	0	1	1	1	0	0	1	1	1	2	0	62	0	0	0	0	0	0	0	0	0	0	0	12	0	12	0	12	0	12	0	0	0	0	1	4
6147	2020-11-25	1	71	7	17.4011	1	1	7	1	0	1	1	1	0	0	1	1	0	6	0	0	0	0	0	0	0	0	0	0	0	0	0	12	0	12	0	12	0	12	0	0	0	0	1	17
6148	2020-11-26	1	65	6	21.0457	1	1	3	0	0	1	1	1	0	1	0	1	1	5	18	29	0	0	0	0	0	0	0	0	0	0	0	12	0	12	0	12	0	12	0	0	0	0	1	0
6149	2020-11-26	1	51	5	29.1673	1	1	1	1	0	1	1	0	0	0	1	1	0	3	0	0	0	0	0	0	0	0	0	0	0	0	0	12	0	12	0	12	0	12	0	0	0	0	0	0
6150	2020-11-26	1	61	6	20.113	0	0	1	1	0	1	1	0			1	1	0	0	0	6	0	0	0	0	0	0	0	0	0	1	0	12	0	12	0	12	0	12	0	0	0	1	0	165
6151	2020-12-07	1	56	5	20.7024	1	1	2	1	0	1	1	0	0	0	0	1	0	1	0	0	0	0	0	0	0	0	0	0	0	0	0	12	0	12	0	12	0	12	0	0	0	0	0	9
6152	2020-12-07	1	48	4	33.6444	1	1	1	1	0	1	1	0	0	0	1	1	0	3	1	27	0	0	0	0	0	0	0	0	0	0	0	12	0	12	0	12	0	12	0	0	0	0	0	12
6153	2020-12-07	1	31	3	18.8393	0	1	0	0	0	1	1	0	0	0	0	1	0	2	54	0	0	0	0	0	0	0	0	0	0	0	0	12	0	12	0	12	0	12	0	0	0	0	0	0
6154	2020-12-09	1	47	4	22.4552	0	1	1	1	0	1	1	0	0	0	1	1	0	2	0	0	0	0	0	0	0	0	0	0	0	0	0	12	0	12	0	12	0	12	0	0	0	0	0	12
6155	2020-12-09	1	45	4	28.3481	0	1	3	0	0	1	1	1	0	0	0	1	0	4	0	30	0	0	0	0	0	0	0	0	0	0	0	12	0	12	0	12	0	12	0	0	0	0	1	0
6156	2020-12-10	1	53	5	21.5081	1	1	2	1	0	1	1	0	0	0	0	1	0	2	20	40	0	0	0	1	0	1	0	0	0	0	0	12	0	12	0	12	0	12	0	0	0	0	0	1
6157	2020-12-10	1	59	5	25.6055	1	1	1	1	0	1	1	1	0	0	1	1	0	5	0	0	0	0	0	0	0	0	0	0	0	0	0	12	0	12	0	12	0	12	0	0	0	0	1	12
6158	2020-12-10	1	64	6	20.8688	1	1	1	0	0	1	1	1	0	0	1	1	0	3	0	0	0	0	0	0	0	0	0	0	0	0	0	12	0	12	0	12	0	12	0	0	0	0	1	0
6159	2020-12-13	1	39	3	20.9877	1	0	3	1	0	1	1	0	0		0	1	0	2	0	0	0	0	0	0	0	0	0	0	0	0	0	12	0	12	0	12	0	12	0	0	0	1	0	144
6160	2020-12-14	1	54	5	24.1347	1	0	0	1	0	1	1	0	0		0	1	0	3	0	47	0	0	0	0	0	0	0	0	0	0	0	12	0	12	0	12	0	12	0	0	0	0	0	120
6161	2020-12-14	1	60	6	24.5168	1	1	1	1	0	1	1	0	0	0	1	1	0	5	0	0	0	0	0	0	0	0	0	0	0	0	0	12	0	12	0	12	0	12	0	0	0	0	0	23
6162	2020-12-14	1	59	5	23.6178	1	1	1	1	0	1	1	0	0	0	1	1	0	4	1	0	0	0	0	0	0	0	0	0	0	0	0	12	0	12	0	12	0	12	0	0	0	0	0	6
6163	2020-12-14	1	25	2	32.5156	1	1	7	0	0	1	1	0	0	0	0	1	0	3	0	0	0	0	0	0	0	0	0	0	0	0	0	12	0	12	0	12	0	12	0	0	0	0	0	0
6164	2020-12-16	1	38	3	18.2925	0	1	2	3	0	1	1	0	0	0	0	1	0	2	0	0	0	0	0	0	0	0	0	0	0	0	0	12	0	12	0	12	0	12	0	0	0	0	0	33
6165	2020-12-16	1	33	3	21.4534	1	1	0	1	0	1	1	1	0	0	0	1	0	0	10	83	0	0	0	0	0	0	0	0	0	0	0	12	0	12	0	12	0	12	0	0	0	0	1	10
6166	2020-12-16	1	45	4	29.5749	0	1	2	0	0	1	1	1	0	0	0	1	0	4	0	20	1	1	1	1	1	0	0	0	0	0	0	12	0	12	0	12	0	12	0	0	0	1	1	0
6167	2020-12-17	1	52	5	23.3712	1	1	7	1	0	2	2	0	0	1	0	1	0	3	18	49	0	0	0	0	0	0	0	0	0	0	0	12	0	12	0	12	0	12	0	0	0	0	1	63
6168	2020-12-17	1	65	6	22.8879	0	1	0	0	0	1	1	1	0	0	0	1	0	1	0	27	0	0	0	0	0	0	0	0	0	0	0	12	0	12	0	12	0	12	0	0	0	0	1	0
6169	2020-12-21	1	50	5	22.5756	1	1	1	1	0	1	1	0	0	0	1	1	0	0	1	62	0	0	0	0	0	0	0	0	0	0	0	12	0	12	0	12	0	12	0	0	0	0	0	15
6170	2020-12-21	1	68	6	21.725	1	1	1	1	0	1	1	0	0	0	1	1	0	3	0	0	0	0	0	0	0	0	0	0	0	0	0	12	0	12	0	12	0	12	0	0	0	0	0	104
6171	2020-12-21	1	60	6	18.8112	1	1	0	0	0	1	1	0	0	0	1	1	1	5	0	30	0	0	0	0	0	0	0	0	0	0	0	12	0	12	0	12	0	12	0	0	0	0	0	0
6172	2020-12-22	1	58	5	20.3818	1	0	3	1	0	1	1	0	0		0	1	0	4	4	0	0	0	0	0	0	0	0	0	0	0	0	12	0	12	0	12	0	12	0	0	0	0	0	84
6173	2020-12-23	1	39	3	22.4184	1	1	1	1	0	1	1	0	0	0	1	1	1	3	0	4	0	0	0	0	0	0	0	0	0	0	0	12	0	12	0	12	0	12	0	0	0	0	0	27
6174	2020-12-23	1	38	3	24.9668	1	1	1	1	0	1	1	0	0	0	1	1	0	2	0	0	0	0	0	0	0	0	0	0	0	0	0	12	0	12	0	12	0	12	0	0	0	0	0	2
6175	2020-12-23	1	59	5	26.0098	1	1	0	0	0	1	1	0	0	0	0	1	0	4	0	0	0	0	0	0	0	0	0	0	0	0	0	12	0	12	0	12	0	12	0	0	0	0	0	0
6176	2020-12-24	1	33	3	32.2134	0	1	2	1	0	1	1	0	0	0	0	1	0	0	0	0	0	0	0	0	0	0	0	0	0	0	0	12	0	12	0	12	0	12	0	0	0	0	0	6
6177	2020-12-24	1	48	4	16.7301	1	1	6	1	0	1	1	0	0	0	0	1	0	2	17	0	0	0	0	1	0	0	0	0	0	0	0	12	0	12	0	12	0	12	0	0	0	0	1	30
6178	2020-12-24	1	60	6	19.6528	1	0	7	1	0	1	1	0	0		0	1	0	3	0	0	0	0	0	0	0	1	1	0	0	0	0	12	0	12	0	12	0	12	0	0	0	1	0	360
6179	2020-12-25	1	62	6	20.4491	1	0	6	1	0	1	1	0	0		0	0	0	6	10	29	0	0	0	0	0	0	0	0	0	0	0	12	0	12	0	12	0	12	0	0	0	0	0	138
6180	2020-12-28	1	19	1	14.9415	0	1	2	1	0	1	1	0	0	0	0	0	0	4	0	0	0	0	0	0	0	1	0	0	0	0	1	4	0	12	0	12	1	4	0	0	1	0	0	3
6181	2020-12-28	1	64	6	22.0329	1	1	6	1	0	1	1	0	0	0	0	1	0	5	50	0	0	0	0	0	0	0	0	0	0	0	0	12	0	12	0	12	0	12	0	0	0	0	0	12
6182	2020-12-28	1	65	6	28.2413	1	1	0	0	0	1	1	0	0	0	0	1	0	2	0	29	0	0	0	0	0	0	0	0	0	0	0	12	0	12	0	12	0	12	0	0	0	0	0	0
6183	2020-12-30	1	48	4	22.668	1	1	2	1	0	1	1	0	0	0	0	1	0	4	0	12	0	0	0	0	0	0	0	0	0	0	0	12	0	12	0	12	0	12	0	0	0	0	0	11
6184	2020-12-30	1	63	6	23.1598	1	1	3	1	0	2	2	0	0	0	0	1	1	3	55	66	0	0	0	1	0	0	0	0	0	0	0	12	0	12	0	12	0	12	0	0	0	0	0	72
6186	2020-12-31	1	59	5	27.9595	1	1	1	1	0	1	1	1	0	0	1	1	0	3	0	0	0	0	0	0	0	0	0	0	0	0	1	12	0	12	0	12	1	12	0	0	0	0	1	6
6187	2020-12-31	1	38	3	21.3707	1	1	6	2	0	1	1	0	0	0	0	1	0	3	0	0	0	0	0	0	0	0	0	0	0	0	0	12	0	12	0	12	0	12	0	0	0	0	0	36
6188	2020-12-31	1	22	2	21.8929	0	0	6	1	0	1	1	0	0		0	1	0	0	0	0	0	0	0	0	0	0	0	0	0	0	0	12	0	12	0	12	0	12	0	0	0	0	0	18
6189	2021-01-01	1	66	6	20.5768	0	0	5	1	0	2	2	0	0	1	1	1	0	0	3	0	0	0	0	0	1	0	1	0	0	0	0	12	0	12	0	12	0	12	0	0	0	1	0	8
6190	2021-01-04	1	50	5	22.4856	1	1	5	1	0	1	1	0	0	0	0	1	0	4	7	0	0	0	0	1	0	0	0	0	0	0	0	12	0	12	0	12	0	12	0	0	0	0	0	7
6192	2021-01-06	1	59	5	19.8457	1	1	1	1	1	1	1	0	0	0	1	1	0	5	0	19	0	0	0	0	0	0	0	0	0	0	0	12	0	12	0	12	0	12	0	0	0	0	0	38
6193	2021-01-06	1	68	6	25.6386	1	1	0	1	0	1	1	0	0	0	0	1	0	0	0	8	0	0	0	0	0	0	0	0	0	0	0	12	0	12	0	12	0	12	0	0	0	0	0	3
6194	2021-01-06	1	34	3	25.7216	0	1	6	1	0	1	1	0	0	1	0	1	1	3	85	15	0	0	0	0	0	0	0	0	0	0	0	12	0	12	0	12	0	12	0	0	0	0	1	12
6195	2021-01-07	1	63	6	22.6789	0	1	1	1	0	1	1	0	0	1	1	1	1	2	7	62	0	0	0	1	0	0	0	0	0	0	0	12	0	12	0	12	0	12	0	0	0	1	1	5
6197	2021-01-08	1	38	3	24.4769	0	1	6	1	0	1	1	0	0	0	0	1	0	3	0	0	0	0	0	1	0	0	0	0	0	0	0	0	0	12	1	0	0	0	0	0	0	0	0	7
6198	2021-01-09	1	62	6	23.0696	0	0	6	3	0	2	2	0	0		0	1	1		0	68	0	0	0	0	0	0	0	0	0	0	0	12	0	12	0	12	0	12	0	0	0	0	0	216
6199	2021-01-11	1	54	5	23.005	1	1	1	1	0	1	1	0	0	0	1	1	0	2	0	12	0	0	0	0	0	0	0	0	0	0	0	12	0	12	0	12	0	12	0	0	0	0	0	19
6200	2021-01-11	1	47	4	27.3999	1	1	5	1	0	1	1	1	0	0	0	1	0	1	0	0	0	0	0	0	1	0	0	0	0	0	0	12	0	12	0	12	0	12	0	0	0	1	1	15
6201	2021-01-11	1	52	5	26.4815	1	1	2	0	0	1	1	0	0	0	1	1	0	0	1	0	0	0	0	0	0	0	0	0	0	0	0	12	0	12	0	12	0	12	0	0	0	0	0	0
6204	2021-01-13	1	57	5	21.6693	1	0	3	1	0	1	1	0	1		0	1	0	2	0	0	0	0	0	0	0	0	0	0	0	0	0	12	0	12	0	12	0	12	0	0	0	0	0	96
6205	2021-01-14	1	70	7	23.6019	0	1	5	1	0	1	1	1	0	0	1	1	0	6	9	0	1	1	1	1	1	0	1	0	0	0	0	12	0	12	0	12	0	12	0	0	0	1	1	11
6206	2021-01-14	1	32	3	18.9245	0	1	4	1	0	1	1	1	0	1	0	0	0	6	0	0	0	0	0	0	0	0	0	0	0	0	0	12	0	12	0	12	0	12	0	0	0	0	1	8
6207	2021-01-18	1	53	5	23.5086	1	1	3	1	1	1	1	0	0	0	0	1	0	6	0	0	0	0	0	0	0	0	0	0	0	0	0	12	0	12	0	12	0	12	0	0	0	0	0	0
6208	2021-01-18	1	54	5	19.3546	0	1	6	0	0	1	1	0	0	0	0	1	0	3	1	0	0	0	0	0	0	0	0	0	0	0	0	12	0	12	0	12	0	12	0	0	0	0	0	0
6210	2021-01-20	1	63	6	20.7778	0	1	3	1	0	1	1	0	0	0	0	1	1	3	53	3	0	0	0	0	0	0	0	0	0	0	0	12	0	12	0	12	0	12	0	0	0	0	1	1
6211	2021-01-20	1	62	6	26.8311	1	1	3	1	0	1	1	1	0	0	0	1	0	6	0	0	0	0	0	0	0	0	0	0	0	0	0	12	0	12	0	12	0	12	0	0	0	0	1	12
6212	2021-01-21	1	61	6	24.2477	1	1	1	1	0	1	1	0	0	0	1	1	0	4	0	0	0	0	0	0	0	0	0	0	0	0	0	12	0	12	0	12	0	12	0	0	0	0	0	7
6215	2021-01-25	1	76	7	21.7993	1	1	1	1	0	1	1	0	0	0	1	1	1	4	1	77	0	0	0	0	0	0	0	0	0	0	0	12	0	12	0	12	0	12	0	0	0	0	0	2
6216	2021-01-25	1	48	4	24.1522	1	1	3	1	0	1	1	0	0	0	0	1	0	3	0	0	0	0	0	0	0	0	0	0	0	0	0	12	0	12	0	12	0	12	0	0	0	0	0	3
6217	2021-01-27	1	48	4	18.8989	1	1	7	1	0	1	1	0	0	0	0	0	0	5	0	0	0	0	0	0	0	0	0	0	0	0	0	12	0	12	0	12	0	12	0	0	0	0	0	13
6218	2021-01-27	1	65	6	22.8028	1	1	2	1	0	1	1	1	0	0	0	1	0	2	3	35	0	0	0	0	0	0	0	0	0	0	0	12	0	12	0	12	0	12	0	0	0	0	1	0
6219	2021-01-27	1	51	5	30.2995	1	1	3	2	0	1	1	1	0	0	0	1	0	2	7	0	0	0	0	0	0	0	0	0	0	0	0	12	0	12	0	12	0	12	0	0	0	0	1	28
6221	2021-01-28	1	56	5	23.2348	1	1	1	1	1	1	1	1	0	0	1	1	0	3	0	21	0	0	0	0	0	0	0	0	0	0	0	12	0	12	0	12	0	12	0	0	0	0	1	6
6222	2021-01-28	1	55	5	19.9653	1	1	1	1	0	1	1	0	0	0	1	1	0	5	0	0	0	0	0	0	0	0	0	0	0	0	0	12	0	12	0	12	0	12	0	0	0	0	0	1
6225	2021-02-01	1	36	3	28.0842	1	1	2	0	0	1	1	0	0	0	0	0	0	0	0	0	0	0	0	0	0	0	0	0	0	0	0	12	0	12	0	12	0	12	0	0	0	0	0	0
6226	2021-02-01	1	54	5	30.9912	1	1	1	0	0	1	1	0	0	0	1	1	0	0	2	0	0	0	0	0	0	0	0	0	0	0	0	12	0	12	0	12	0	12	0	0	0	0	0	0
6227	2021-02-03	1	33	3	21.1778	0	1	7	1	0	1	1	0	0	0	0	1	0	2	0	0	0	0	0	1	0	0	0	0	0	0	0	12	0	12	0	12	0	12	0	0	0	0	0	14
6228	2021-02-03	1	55	5	24.5679	1	1	3	1	0	1	1	1	0	0	1	1	0	5	0	0	0	0	0	0	0	0	0	0	0	0	0	12	0	12	0	12	0	12	0	0	0	0	1	0
6229	2021-02-04	1	57	5	23.8957	1	1	6	2	1	1	1	1	0	0	0	1	0	3	0	0	0	0	0	1	0	0	0	0	0	0	0	12	0	12	0	12	0	12	0	0	0	0	1	23
6230	2021-02-04	1	71	7	22.4478	0	1	1	1	1	1	1	1	0	0	1	1	0	2	0	0	0	0	0	0	0	0	0	0	0	0	0	12	0	12	0	12	0	12	0	0	0	0	1	6
6231	2021-02-06	1	69	6	18.2812	0	0	5	1	0	1	1	0	0		0	1	1	5	39	99	0	0	0	0	1	0	0	0	0	0	1	0	0	12	0	12	1	0	1	1	1	1	0	34
6232	2021-02-06	1	68	6	26.0572	1	0	5	1	0	1	1	0	0		0	1	1	5	96	80	0	0	0	0	0	0	0	0	0	0	0	12	0	12	0	12	0	12	0	0	0	0	0	52
6233	2021-02-08	1	61	6	20.9396	1	1	1	1	0	1	1	0	0	0	1	1	0	1	0	29	0	0	0	0	0	0	0	0	0	0	0	12	0	12	0	12	0	12	0	0	0	0	0	26
6235	2021-02-08	1	50	5	18.5439	1	1	7	1	0	1	1	0	0	0	0	1	0	5	0	0	0	0	0	0	0	0	0	0	0	0	0	12	0	12	0	12	0	12	0	0	0	0	0	0
6236	2021-02-10	1	59	5	22.2908	1	1	1	1	0	1	1	1	0	0	1	1	0	4	0	0	0	0	0	0	0	0	0	0	0	0	0	12	0	12	0	12	0	12	0	0	0	0	1	30
6237	2021-02-10	1	20	2	17.0337	1	1	7	1	0	1	1	1	0	0	0	0	0	3	0	4	0	0	0	0	0	0	0	0	0	1	0	12	0	12	0	12	0	12	0	0	0	0	1	24
6238	2021-02-10	1	45	4	24.4342	1	0	2	2	0	1	1	0	0		0	0	0	3	0	0	0	0	0	0	0	0	0	0	0	0	0	12	0	12	0	12	0	12	0	0	0	0	0	56
6240	2021-02-15	1	65	6	23.2558	1	1	6	1	0	1	1	0	0	0	0	1	0	3	0	0	0	0	0	0	0	0	0	0	0	0	0	12	0	12	0	12	0	12	0	0	0	1	0	60
6241	2021-02-17	1	69	6	21.1226	1	1	7	1	0	1	1	0	0	0	0	1	0	2	0	0	0	0	0	0	0	0	0	0	0	0	0	12	0	12	0	12	0	12	0	0	0	0	0	6
6242	2021-02-17	1	66	6	20.1022	1	1	0	1	0	2	2	0	0	0	1	1	0	1	0	0	0	0	0	1	0	0	0	0	0	0	0	12	0	12	0	12	0	12	0	0	0	0	0	84
6243	2021-02-17	1	37	3	21.1652	1	1	2	1	0	1	1	0	0	0	1	1	0	1	1	75	0	0	0	0	0	0	0	0	0	0	0	12	0	12	0	12	0	12	0	0	0	0	0	6
6244	2021-02-18	1	51	5	24.0398	1	1	0	1	0	1	1	0	0	0	0	1	0	2	0	27	0	0	0	1	0	0	0	0	0	0	0	12	0	12	0	12	0	12	0	0	0	0	0	63
6245	2021-02-18	1	31	3	25.3755	1	1	3	1	0	1	1	0	0	0	0	1	0	3	0	0	0	0	0	1	0	0	0	0	0	0	0	12	0	12	0	12	0	12	0	0	0	0	0	3
[truncated: 324 more rows]
